# Supplementary material for: The impact of Lactococcus lactis KUST48 on the transcription profile of Aeromonas hydrophila-infected zebrafish spleen
Source: Microbiol Spectr. 2024 Mar 5;12(4):e03927-23. doi: 10.1128/spectrum.03927-23 (PMC10986548; doi:10.1128/spectrum.03927-23)
Supplement: Table S1 — GO functional classification of DEGs. [file spectrum.03927-23-s0002.xls]

## Sheet: Table S1
	Table S1: GO functional classification of DEGs.
GO ID	Description	Term Type	LLT_vs_CT_G num	LLT_vs_CT_G percent	LLT_vs_AHI_G num	LLT_vs_AHI_G percent	AHI_vs_CT_G num	AHI_vs_CT_G percent
GO:0032501	multicellular organismal process	biological_process	99	99/1245	120	120/2120	74	74/1009
GO:0098754	detoxification	biological_process	3	3/1245	9	9/2120	8	8/1009
GO:0065007	biological regulation	biological_process	395	395/1245	679	679/2120	317	317/1009
GO:0051704	multi-organism process	biological_process	17	17/1245	30	30/2120	17	17/1009
GO:0048511	rhythmic process	biological_process	12	12/1245	7	7/2120	6	6/1009
GO:0022414	reproductive process	biological_process	17	17/1245	21	21/2120	18	18/1009
GO:0040011	locomotion	biological_process	35	35/1245	51	51/2120	36	36/1009
GO:0044848	biological phase	biological_process	0	0	1	1/2120	0	0
GO:0000003	reproduction	biological_process	0	0	0	0	1	1/1009
GO:0050896	response to stimulus	biological_process	131	131/1245	157	157/2120	91	91/1009
GO:0007610	behavior	biological_process	6	6/1245	12	12/2120	3	3/1009
GO:0022610	biological adhesion	biological_process	23	23/1245	39	39/2120	24	24/1009
GO:0001906	cell killing	biological_process	0	0	1	1/2120	0	0
GO:0051179	localization	biological_process	122	122/1245	247	247/2120	107	107/1009
GO:0032502	developmental process	biological_process	192	192/1245	241	241/2120	143	143/1009
GO:0009987	cellular process	biological_process	537	537/1245	985	985/2120	440	440/1009
GO:0002376	immune system process	biological_process	49	49/1245	42	42/2120	46	46/1009
GO:0071840	cellular component organization or biogenesis	biological_process	134	134/1245	213	213/2120	100	100/1009
GO:0043473	pigmentation	biological_process	2	2/1245	2	2/2120	2	2/1009
GO:0008152	metabolic process	biological_process	296	296/1245	624	624/2120	253	253/1009
GO:0008283	cell population proliferation	biological_process	8	8/1245	8	8/2120	9	9/1009
GO:0023052	signaling	biological_process	8	8/1245	12	12/2120	6	6/1009
GO:0040007	growth	biological_process	16	16/1245	11	11/2120	6	6/1009
GO:0044425	membrane part	cellular_component	329	329/1245	546	546/2120	308	308/1009
GO:0005623	cell	cellular_component	10	10/1245	17	17/2120	9	9/1009
GO:0043226	organelle	cellular_component	276	276/1245	499	499/2120	180	180/1009
GO:0044422	organelle part	cellular_component	161	161/1245	260	260/2120	94	94/1009
GO:0032991	protein-containing complex	cellular_component	142	142/1245	235	235/2120	88	88/1009
GO:0044464	cell part	cellular_component	550	550/1245	987	987/2120	416	416/1009
GO:0016020	membrane	cellular_component	352	352/1245	599	599/2120	328	328/1009
GO:0045202	synapse	cellular_component	6	6/1245	14	14/2120	5	5/1009
GO:0044456	synapse part	cellular_component	8	8/1245	19	19/2120	8	8/1009
GO:0099080	supramolecular complex	cellular_component	21	21/1245	29	29/2120	14	14/1009
GO:0031974	membrane-enclosed lumen	cellular_component	4	4/1245	12	12/2120	2	2/1009
GO:0005576	extracellular region	cellular_component	32	32/1245	67	67/2120	48	48/1009
GO:0044421	extracellular region part	cellular_component	60	60/1245	78	78/2120	47	47/1009
GO:0030054	cell junction	cellular_component	22	22/1245	30	30/2120	10	10/1009
GO:0044423	virion part	cellular_component	0	0	1	1/2120	0	0
GO:0031386	protein tag	molecular_function	0	0	2	2/2120	0	0
GO:0038024	cargo receptor activity	molecular_function	5	5/1245	5	5/2120	5	5/1009
GO:0005215	transporter activity	molecular_function	72	72/1245	138	138/2120	65	65/1009
GO:0005488	binding	molecular_function	601	601/1245	1154	1154/2120	524	524/1009
GO:0003824	catalytic activity	molecular_function	273	273/1245	624	624/2120	279	279/1009
GO:0005198	structural molecule activity	molecular_function	38	38/1245	55	55/2120	20	20/1009
GO:0098772	molecular function regulator	molecular_function	54	54/1245	105	105/2120	55	55/1009
GO:0016209	antioxidant activity	molecular_function	2	2/1245	6	6/2120	5	5/1009
GO:0045182	translation regulator activity	molecular_function	5	5/1245	9	9/2120	1	1/1009
GO:0060089	molecular transducer activity	molecular_function	60	60/1245	77	77/2120	50	50/1009
GO:0140110	transcription regulator activity	molecular_function	64	64/1245	90	90/2120	44	44/1009
GO:0044183	protein folding chaperone	molecular_function	2	2/1245	3	3/2120	0	0
