# Supplementary material for: The impact of Lactococcus lactis KUST48 on the transcription profile of Aeromonas hydrophila-infected zebrafish spleen
Source: Microbiol Spectr. 2024 Mar 5;12(4):e03927-23. doi: 10.1128/spectrum.03927-23 (PMC10986548; doi:10.1128/spectrum.03927-23)
Supplement: Table S2 — KEGG functional annotation and classification of DEGs. [file spectrum.03927-23-s0003.xls]

## Sheet: KEGG analysis-AHI vs. CT
Table S2: KEGG functional annotation and classification of DEGs.
First Category	Second Category	AHI_vs_CT_G Number
Metabolism	Amino acid metabolism	24
Metabolism	Biosynthesis of other secondary metabolites	2
Metabolism	Carbohydrate metabolism	28
Metabolism	Energy metabolism	2
Metabolism	Glycan biosynthesis and metabolism	6
Metabolism	Lipid metabolism	35
Metabolism	Metabolism of cofactors and vitamins	20
Metabolism	Metabolism of other amino acids	13
Metabolism	Nucleotide metabolism	12
Metabolism	Xenobiotics biodegradation and metabolism	8
Genetic Information Processing	Folding, sorting and degradation	7
Genetic Information Processing	Translation	3
Environmental Information Processing	Membrane transport	4
Environmental Information Processing	Signal transduction	98
Environmental Information Processing	Signaling molecules and interaction	61
Cellular Processes	Cell growth and death	23
Cellular Processes	Cell motility	15
Cellular Processes	Cellular community - eukaryotes	34
Cellular Processes	Transport and catabolism	30
Organismal Systems	Aging	3
Organismal Systems	Circulatory system	11
Organismal Systems	Development and regeneration	12
Organismal Systems	Digestive system	56
Organismal Systems	Endocrine system	69
Organismal Systems	Environmental adaptation	19
Organismal Systems	Excretory system	6
Organismal Systems	Immune system	67
Organismal Systems	Nervous system	22
Organismal Systems	Sensory system	7
Human Diseases	Cancer: overview	71
Human Diseases	Cancer: specific types	35
Human Diseases	Cardiovascular disease	22
Human Diseases	Drug resistance: antineoplastic	13
Human Diseases	Endocrine and metabolic disease	29
Human Diseases	Immune disease	10
Human Diseases	Infectious disease: bacterial	49
Human Diseases	Infectious disease: parasitic	26
Human Diseases	Infectious disease: viral	51
Human Diseases	Neurodegenerative disease	28
Human Diseases	Substance dependence	12

## Sheet: KEGG analysis-LLT vs. CT
First Category	Second Category	LLT_vs_CT_G Number
Metabolism	Amino acid metabolism	23
Metabolism	Biosynthesis of other secondary metabolites	2
Metabolism	Carbohydrate metabolism	19
Metabolism	Energy metabolism	8
Metabolism	Glycan biosynthesis and metabolism	10
Metabolism	Lipid metabolism	27
Metabolism	Metabolism of cofactors and vitamins	8
Metabolism	Metabolism of other amino acids	7
Metabolism	Nucleotide metabolism	10
Metabolism	Xenobiotics biodegradation and metabolism	5
Genetic Information Processing	Folding, sorting and degradation	27
Genetic Information Processing	Replication and repair	8
Genetic Information Processing	Transcription	16
Genetic Information Processing	Translation	12
Environmental Information Processing	Membrane transport	4
Environmental Information Processing	Signal transduction	128
Environmental Information Processing	Signaling molecules and interaction	57
Cellular Processes	Cell growth and death	47
Cellular Processes	Cell motility	15
Cellular Processes	Cellular community - eukaryotes	53
Cellular Processes	Transport and catabolism	40
Organismal Systems	Aging	10
Organismal Systems	Circulatory system	27
Organismal Systems	Development and regeneration	26
Organismal Systems	Digestive system	36
Organismal Systems	Endocrine system	97
Organismal Systems	Environmental adaptation	24
Organismal Systems	Excretory system	10
Organismal Systems	Immune system	80
Organismal Systems	Nervous system	34
Organismal Systems	Sensory system	13
Human Diseases	Cancer: overview	91
Human Diseases	Cancer: specific types	53
Human Diseases	Cardiovascular disease	32
Human Diseases	Drug resistance: antineoplastic	14
Human Diseases	Endocrine and metabolic disease	49
Human Diseases	Immune disease	21
Human Diseases	Infectious disease: bacterial	31
Human Diseases	Infectious disease: parasitic	24
Human Diseases	Infectious disease: viral	78
Human Diseases	Neurodegenerative disease	21
Human Diseases	Substance dependence	21

## Sheet: KEGG analysis-LLTvs. AHI
First Category	Second Category	LLT_vs_AHI_G Number
Metabolism	Amino acid metabolism	59
Metabolism	Biosynthesis of other secondary metabolites	1
Metabolism	Carbohydrate metabolism	59
Metabolism	Energy metabolism	15
Metabolism	Glycan biosynthesis and metabolism	24
Metabolism	Lipid metabolism	64
Metabolism	Metabolism of cofactors and vitamins	27
Metabolism	Metabolism of other amino acids	21
Metabolism	Nucleotide metabolism	19
Metabolism	Xenobiotics biodegradation and metabolism	11
Genetic Information Processing	Folding, sorting and degradation	41
Genetic Information Processing	Replication and repair	6
Genetic Information Processing	Transcription	8
Genetic Information Processing	Translation	38
Environmental Information Processing	Membrane transport	9
Environmental Information Processing	Signal transduction	212
Environmental Information Processing	Signaling molecules and interaction	85
Cellular Processes	Cell growth and death	64
Cellular Processes	Cell motility	28
Cellular Processes	Cellular community - eukaryotes	77
Cellular Processes	Transport and catabolism	88
Organismal Systems	Aging	17
Organismal Systems	Circulatory system	33
Organismal Systems	Development and regeneration	34
Organismal Systems	Digestive system	95
Organismal Systems	Endocrine system	160
Organismal Systems	Environmental adaptation	37
Organismal Systems	Excretory system	27
Organismal Systems	Immune system	108
Organismal Systems	Nervous system	58
Organismal Systems	Sensory system	19
Human Diseases	Cancer: overview	139
Human Diseases	Cancer: specific types	74
Human Diseases	Cardiovascular disease	42
Human Diseases	Drug resistance: antineoplastic	29
Human Diseases	Endocrine and metabolic disease	88
Human Diseases	Immune disease	25
Human Diseases	Infectious disease: bacterial	88
Human Diseases	Infectious disease: parasitic	47
Human Diseases	Infectious disease: viral	108
Human Diseases	Neurodegenerative disease	53
Human Diseases	Substance dependence	26
