# Supplementary material for: The impact of Lactococcus lactis KUST48 on the transcription profile of Aeromonas hydrophila-infected zebrafish spleen
Source: Microbiol Spectr. 2024 Mar 5;12(4):e03927-23. doi: 10.1128/spectrum.03927-23 (PMC10986548; doi:10.1128/spectrum.03927-23)
Supplement: Table S3 — Enriched KEGG pathways. [file spectrum.03927-23-s0004.xls]

## Sheet: AHI vs. CT
Table S3: Enriched KEGG pathways of DEGs.
Num	Pathway id	Description	Database	Ratio_in_study	Ratio_in_pop	Pvalue	Padjust	First Category	Second Category
13	map00330	Arginine and proline metabolism	KEGG PATHWAY	13/630	89/22155	1.36e-06	0.000382458	Metabolism	Amino acid metabolism
18	map04974	Protein digestion and absorption	KEGG PATHWAY	18/630	202/22155	2.02e-05	0.00283892	Organismal Systems	Digestive system
5	map00730	Thiamine metabolism	KEGG PATHWAY	5/630	22/22155	0.000322417	0.0301997	Metabolism	Metabolism of cofactors and vitamins
7	map04977	Vitamin digestion and absorption	KEGG PATHWAY	7/630	54/22155	0.000807452	0.0324134	Organismal Systems	Digestive system
9	map00520	Amino sugar and nucleotide sugar metabolism	KEGG PATHWAY	9/630	83/22155	0.000580027	0.0325975	Metabolism	Carbohydrate metabolism
5	map04614	Renin-angiotensin system	KEGG PATHWAY	5/630	26/22155	0.000733138	0.0343353	Organismal Systems	Endocrine system
7	map00350	Tyrosine metabolism	KEGG PATHWAY	7/630	56/22155	0.00100695	0.035369	Metabolism	Amino acid metabolism
12	map05133	Pertussis	KEGG PATHWAY	12/630	152/22155	0.00137856	0.0387377	Human Diseases	Infectious disease: bacterial
12	map04061	Viral protein interaction with cytokine and cytokine receptor	KEGG PATHWAY	12/630	154/22155	0.00154164	0.039382	Environmental Information Processing	Signaling molecules and interaction
6	map00120	Primary bile acid biosynthesis	KEGG PATHWAY	6/630	37/22155	0.000566137	0.0397711	Metabolism	Lipid metabolism
7	map00052	Galactose metabolism	KEGG PATHWAY	7/630	59/22155	0.00137664	0.0429817	Metabolism	Carbohydrate metabolism
13	map04640	Hematopoietic cell lineage	KEGG PATHWAY	13/630	182/22155	0.00218748	0.0512235	Organismal Systems	Immune system
10	map03320	PPAR signaling pathway	KEGG PATHWAY	10/630	125/22155	0.00305769	0.066093	Organismal Systems	Endocrine system
4	map00360	Phenylalanine metabolism	KEGG PATHWAY	4/630	25/22155	0.00509331	0.0954147	Metabolism	Amino acid metabolism
8	map04978	Mineral absorption	KEGG PATHWAY	8/630	93/22155	0.00500644	0.100486	Organismal Systems	Digestive system
15	map05418	Fluid shear stress and atherosclerosis	KEGG PATHWAY	15/630	253/22155	0.00612302	0.107536	Human Diseases	Cardiovascular disease
9	map00010	Glycolysis / Gluconeogenesis	KEGG PATHWAY	9/630	118/22155	0.00659757	0.109054	Metabolism	Carbohydrate metabolism
15	map04926	Relaxin signaling pathway	KEGG PATHWAY	15/630	257/22155	0.00703886	0.109884	Organismal Systems	Endocrine system
12	map05150	Staphylococcus aureus infection	KEGG PATHWAY	12/630	188/22155	0.00772672	0.114274	Human Diseases	Infectious disease: bacterial
7	map05144	Malaria	KEGG PATHWAY	7/630	81/22155	0.00822935	0.115622	Human Diseases	Infectious disease: parasitic
8	map00590	Arachidonic acid metabolism	KEGG PATHWAY	8/630	103/22155	0.00915006	0.122436	Metabolism	Lipid metabolism
7	map00830	Retinol metabolism	KEGG PATHWAY	7/630	86/22155	0.0112738	0.143997	Metabolism	Metabolism of cofactors and vitamins
4	map00340	Histidine metabolism	KEGG PATHWAY	4/630	32/22155	0.0123843	0.151304	Metabolism	Amino acid metabolism
11	map04512	ECM-receptor interaction	KEGG PATHWAY	11/630	179/22155	0.0136646	0.15359	Environmental Information Processing	Signaling molecules and interaction
6	map04710	Circadian rhythm	KEGG PATHWAY	6/630	70/22155	0.0145497	0.157248	Organismal Systems	Environmental adaptation
6	map00982	Drug metabolism - cytochrome P450	KEGG PATHWAY	6/630	69/22155	0.0136198	0.159466	Metabolism	Xenobiotics biodegradation and metabolism
6	map04975	Fat digestion and absorption	KEGG PATHWAY	6/630	71/22155	0.0155227	0.161551	Organismal Systems	Digestive system
7	map00480	Glutathione metabolism	KEGG PATHWAY	7/630	96/22155	0.0196756	0.197458	Metabolism	Metabolism of other amino acids
10	map04610	Complement and coagulation cascades	KEGG PATHWAY	10/630	167/22155	0.0213901	0.207263	Organismal Systems	Immune system
18	map04060	Cytokine-cytokine receptor interaction	KEGG PATHWAY	18/630	375/22155	0.0221517	0.207488	Environmental Information Processing	Signaling molecules and interaction
5	map00260	Glycine, serine and threonine metabolism	KEGG PATHWAY	5/630	58/22155	0.0243353	0.220588	Metabolism	Amino acid metabolism
6	map04973	Carbohydrate digestion and absorption	KEGG PATHWAY	6/630	82/22155	0.0293206	0.257472	Organismal Systems	Digestive system
6	map05204	Chemical carcinogenesis	KEGG PATHWAY	6/630	87/22155	0.0376302	0.302117	Human Diseases	Cancer: overview
4	map00410	beta-Alanine metabolism	KEGG PATHWAY	4/630	44/22155	0.0358668	0.305412	Metabolism	Metabolism of other amino acids
4	map00591	Linoleic acid metabolism	KEGG PATHWAY	4/630	44/22155	0.0358668	0.305412	Metabolism	Lipid metabolism
10	map04668	TNF signaling pathway	KEGG PATHWAY	10/630	191/22155	0.0470043	0.330205	Environmental Information Processing	Signal transduction
4	map01040	Biosynthesis of unsaturated fatty acids	KEGG PATHWAY	4/630	47/22155	0.0441302	0.335151	Metabolism	Lipid metabolism
5	map00140	Steroid hormone biosynthesis	KEGG PATHWAY	5/630	69/22155	0.0464772	0.343686	Metabolism	Lipid metabolism
5	map00071	Fatty acid degradation	KEGG PATHWAY	5/630	69/22155	0.0464772	0.343686	Metabolism	Lipid metabolism
2	map00400	Phenylalanine, tyrosine and tryptophan biosynthesis	KEGG PATHWAY	2/630	12/22155	0.0441217	0.344394	Metabolism	Amino acid metabolism
5	map00380	Tryptophan metabolism	KEGG PATHWAY	5/630	71/22155	0.0514642	0.352718	Metabolism	Amino acid metabolism
5	map00980	Metabolism of xenobiotics by cytochrome P450	KEGG PATHWAY	5/630	71/22155	0.0514642	0.352718	Metabolism	Xenobiotics biodegradation and metabolism
8	map04657	IL-17 signaling pathway	KEGG PATHWAY	8/630	145/22155	0.0555137	0.362775	Organismal Systems	Immune system
4	map01523	Antifolate resistance	KEGG PATHWAY	4/630	55/22155	0.0709079	0.452844	Human Diseases	Drug resistance: antineoplastic
27	map04151	PI3K-Akt signaling pathway	KEGG PATHWAY	27/630	708/22155	0.0761719	0.475651	Environmental Information Processing	Signal transduction
4	map05020	Prion diseases	KEGG PATHWAY	4/630	57/22155	0.0786516	0.480459	Human Diseases	Neurodegenerative disease
7	map05031	Amphetamine addiction	KEGG PATHWAY	7/630	134/22155	0.0882643	0.527708	Human Diseases	Substance dependence
13	map04145	Phagosome	KEGG PATHWAY	13/630	310/22155	0.10652	0.586903	Cellular Processes	Transport and catabolism
1	map00472	D-Arginine and D-ornithine metabolism	KEGG PATHWAY	1/630	4/22155	0.108991	0.58897	Metabolism	Metabolism of other amino acids
10	map04931	Insulin resistance	KEGG PATHWAY	10/630	221/22155	0.100731	0.589695	Human Diseases	Endocrine and metabolic disease
10	map05142	Chagas disease (American trypanosomiasis)	KEGG PATHWAY	10/630	223/22155	0.105229	0.59139	Human Diseases	Infectious disease: parasitic
37	map05200	Pathways in cancer	KEGG PATHWAY	37/630	1048/22155	0.103604	0.594136	Human Diseases	Cancer: overview
13	map04514	Cell adhesion molecules (CAMs)	KEGG PATHWAY	13/630	317/22155	0.120524	0.639003	Environmental Information Processing	Signaling molecules and interaction
4	map00051	Fructose and mannose metabolism	KEGG PATHWAY	4/630	67/22155	0.123162	0.640897	Metabolism	Carbohydrate metabolism
4	map00620	Pyruvate metabolism	KEGG PATHWAY	4/630	68/22155	0.128103	0.654491	Metabolism	Carbohydrate metabolism
10	map00230	Purine metabolism	KEGG PATHWAY	10/630	236/22155	0.137215	0.664781	Metabolism	Nucleotide metabolism
10	map04933	AGE-RAGE signaling pathway in diabetic complications	KEGG PATHWAY	10/630	236/22155	0.137215	0.664781	Human Diseases	Endocrine and metabolic disease
3	map00040	Pentose and glucuronate interconversions	KEGG PATHWAY	3/630	46/22155	0.142227	0.666096	Metabolism	Carbohydrate metabolism
7	map04918	Thyroid hormone synthesis	KEGG PATHWAY	7/630	150/22155	0.136454	0.672693	Organismal Systems	Endocrine system
1	map00261	Monobactam biosynthesis	KEGG PATHWAY	1/630	5/22155	0.134332	0.67406	Metabolism	Biosynthesis of other secondary metabolites
9	map05231	Choline metabolism in cancer	KEGG PATHWAY	9/630	212/22155	0.151725	0.698929	Human Diseases	Cancer: overview
10	map04928	Parathyroid hormone synthesis, secretion and action	KEGG PATHWAY	10/630	248/22155	0.170768	0.773963	Organismal Systems	Endocrine system
9	map04066	HIF-1 signaling pathway	KEGG PATHWAY	9/630	221/22155	0.179672	0.776737	Environmental Information Processing	Signal transduction
3	map04950	Maturity onset diabetes of the young	KEGG PATHWAY	3/630	52/22155	0.183747	0.782316	Human Diseases	Endocrine and metabolic disease
21	map05165	Human papillomavirus infection	KEGG PATHWAY	21/630	593/22155	0.179142	0.786547	Human Diseases	Infectious disease: viral
3	map00630	Glyoxylate and dicarboxylate metabolism	KEGG PATHWAY	3/630	51/22155	0.176611	0.787743	Metabolism	Carbohydrate metabolism
1	map00524	Neomycin, kanamycin and gentamicin biosynthesis	KEGG PATHWAY	1/630	8/22155	0.206119	0.793419	Metabolism	Biosynthesis of other secondary metabolites
6	map04672	Intestinal immune network for IgA production	KEGG PATHWAY	6/630	140/22155	0.209079	0.793936	Organismal Systems	Immune system
4	map00565	Ether lipid metabolism	KEGG PATHWAY	4/630	81/22155	0.198978	0.798756	Metabolism	Lipid metabolism
11	map04728	Dopaminergic synapse	KEGG PATHWAY	11/630	287/22155	0.196401	0.799836	Organismal Systems	Nervous system
18	map05130	Pathogenic Escherichia coli infection	KEGG PATHWAY	18/630	504/22155	0.191934	0.804979	Human Diseases	Infectious disease: bacterial
10	map04976	Bile secretion	KEGG PATHWAY	10/630	256/22155	0.195105	0.806244	Organismal Systems	Digestive system
3	map00790	Folate biosynthesis	KEGG PATHWAY	3/630	55/22155	0.205583	0.813647	Metabolism	Metabolism of cofactors and vitamins
3	map00500	Starch and sucrose metabolism	KEGG PATHWAY	3/630	55/22155	0.205583	0.813647	Metabolism	Carbohydrate metabolism
3	map04964	Proximal tubule bicarbonate reclamation	KEGG PATHWAY	3/630	57/22155	0.220453	0.825966	Organismal Systems	Excretory system
4	map04340	Hedgehog signaling pathway	KEGG PATHWAY	4/630	86/22155	0.228877	0.846244	Environmental Information Processing	Signal transduction
5	map00983	Drug metabolism - other enzymes	KEGG PATHWAY	5/630	118/22155	0.245498	0.895907	Metabolism	Xenobiotics biodegradation and metabolism
9	map05146	Amoebiasis	KEGG PATHWAY	9/630	245/22155	0.26386	0.92681	Human Diseases	Infectious disease: parasitic
9	map04152	AMPK signaling pathway	KEGG PATHWAY	9/630	253/22155	0.294347	0.929341	Environmental Information Processing	Signal transduction
8	map05410	Hypertrophic cardiomyopathy (HCM)	KEGG PATHWAY	8/630	213/22155	0.261312	0.929476	Human Diseases	Cardiovascular disease
3	map00250	Alanine, aspartate and glutamate metabolism	KEGG PATHWAY	3/630	62/22155	0.258462	0.931126	Metabolism	Amino acid metabolism
8	map04979	Cholesterol metabolism	KEGG PATHWAY	8/630	215/22155	0.269374	0.934496	Organismal Systems	Digestive system
3	map00760	Nicotinate and nicotinamide metabolism	KEGG PATHWAY	3/630	72/22155	0.336325	0.935717	Metabolism	Metabolism of cofactors and vitamins
2	map00053	Ascorbate and aldarate metabolism	KEGG PATHWAY	2/630	36/22155	0.273058	0.935723	Metabolism	Carbohydrate metabolism
2	map00592	alpha-Linolenic acid metabolism	KEGG PATHWAY	2/630	36/22155	0.273058	0.935723	Metabolism	Lipid metabolism
15	map05132	Salmonella infection	KEGG PATHWAY	15/630	445/22155	0.286729	0.93687	Human Diseases	Infectious disease: bacterial
13	map04530	Tight junction	KEGG PATHWAY	13/630	395/22155	0.334897	0.94106	Cellular Processes	Cellular community - eukaryotes
3	map00514	Other types of O-glycan biosynthesis	KEGG PATHWAY	3/630	77/22155	0.375287	0.941569	Metabolism	Glycan biosynthesis and metabolism
4	map04330	Notch signaling pathway	KEGG PATHWAY	4/630	95/22155	0.28509	0.942475	Environmental Information Processing	Signal transduction
7	map04911	Insulin secretion	KEGG PATHWAY	7/630	200/22155	0.342608	0.943851	Organismal Systems	Endocrine system
9	map04670	Leukocyte transendothelial migration	KEGG PATHWAY	9/630	273/22155	0.373691	0.946011	Organismal Systems	Immune system
9	map04915	Estrogen signaling pathway	KEGG PATHWAY	9/630	250/22155	0.282804	0.946047	Organismal Systems	Endocrine system
15	map04810	Regulation of actin cytoskeleton	KEGG PATHWAY	15/630	461/22155	0.333686	0.947129	Cellular Processes	Cell motility
4	map05030	Cocaine addiction	KEGG PATHWAY	4/630	99/22155	0.310716	0.949034	Human Diseases	Substance dependence
4	map00561	Glycerolipid metabolism	KEGG PATHWAY	4/630	98/22155	0.304285	0.950046	Metabolism	Lipid metabolism
4	map00240	Pyrimidine metabolism	KEGG PATHWAY	4/630	98/22155	0.304285	0.950046	Metabolism	Nucleotide metabolism
2	map00061	Fatty acid biosynthesis	KEGG PATHWAY	2/630	38/22155	0.294272	0.950465	Metabolism	Lipid metabolism
2	map00220	Arginine biosynthesis	KEGG PATHWAY	2/630	38/22155	0.294272	0.950465	Metabolism	Amino acid metabolism
3	map00270	Cysteine and methionine metabolism	KEGG PATHWAY	3/630	78/22155	0.383033	0.952498	Metabolism	Amino acid metabolism
4	map02010	ABC transporters	KEGG PATHWAY	4/630	105/22155	0.349497	0.953483	Environmental Information Processing	Membrane transport
5	map05230	Central carbon metabolism in cancer	KEGG PATHWAY	5/630	134/22155	0.333502	0.956267	Human Diseases	Cancer: overview
6	map05412	Arrhythmogenic right ventricular cardiomyopathy (ARVC)	KEGG PATHWAY	6/630	172/22155	0.364534	0.957328	Human Diseases	Cardiovascular disease
6	map04924	Renin secretion	KEGG PATHWAY	6/630	164/22155	0.324126	0.95873	Organismal Systems	Endocrine system
8	map04713	Circadian entrainment	KEGG PATHWAY	8/630	237/22155	0.361703	0.958853	Organismal Systems	Environmental adaptation
5	map04920	Adipocytokine signaling pathway	KEGG PATHWAY	5/630	141/22155	0.373016	0.961627	Organismal Systems	Endocrine system
5	map04146	Peroxisome	KEGG PATHWAY	5/630	141/22155	0.373016	0.961627	Cellular Processes	Transport and catabolism
1	map00130	Ubiquinone and other terpenoid-quinone biosynthesis	KEGG PATHWAY	1/630	16/22155	0.369807	0.962183	Metabolism	Metabolism of cofactors and vitamins
3	map04216	Ferroptosis	KEGG PATHWAY	3/630	75/22155	0.359741	0.962736	Cellular Processes	Cell growth and death
1	map00920	Sulfur metabolism	KEGG PATHWAY	1/630	14/22155	0.332352	0.962793	Metabolism	Energy metabolism
9	map04630	Jak-STAT signaling pathway	KEGG PATHWAY	9/630	269/22155	0.357583	0.966161	Environmental Information Processing	Signal transduction
8	map05162	Measles	KEGG PATHWAY	8/630	228/22155	0.323292	0.966436	Human Diseases	Infectious disease: viral
15	map05016	Huntington disease	KEGG PATHWAY	15/630	460/22155	0.330696	0.967976	Human Diseases	Neurodegenerative disease
9	map05226	Gastric cancer	KEGG PATHWAY	9/630	278/22155	0.39391	0.970954	Human Diseases	Cancer: specific types
9	map05224	Breast cancer	KEGG PATHWAY	9/630	260/22155	0.321714	0.97206	Human Diseases	Cancer: specific types
3	map04960	Aldosterone-regulated sodium reabsorption	KEGG PATHWAY	3/630	80/22155	0.398455	0.973617	Organismal Systems	Excretory system
2	map00601	Glycosphingolipid biosynthesis - lacto and neolacto series	KEGG PATHWAY	2/630	49/22155	0.407973	0.98828	Metabolism	Glycan biosynthesis and metabolism
6	map05222	Small cell lung cancer	KEGG PATHWAY	6/630	182/22155	0.415318	0.989021	Human Diseases	Cancer: specific types
5	map05218	Melanoma	KEGG PATHWAY	5/630	148/22155	0.412526	0.990767	Human Diseases	Cancer: specific types
1	map00430	Taurine and hypotaurine metabolism	KEGG PATHWAY	1/630	20/22155	0.43854	0.993788	Metabolism	Metabolism of other amino acids
15	map04015	Rap1 signaling pathway	KEGG PATHWAY	15/630	492/22155	0.428486	0.99508	Environmental Information Processing	Signal transduction
2	map00640	Propanoate metabolism	KEGG PATHWAY	2/630	52/22155	0.437516	0.999529	Metabolism	Carbohydrate metabolism
1	map04934	Cushing syndrome	KEGG PATHWAY	1/630	393/22155	0.999989	0.999989	Human Diseases	Endocrine and metabolic disease
2	map00860	Porphyrin and chlorophyll metabolism	KEGG PATHWAY	2/630	51/22155	0.427756	1	Metabolism	Metabolism of cofactors and vitamins
2	map00512	Mucin type O-glycan biosynthesis	KEGG PATHWAY	2/630	51/22155	0.427756	1	Metabolism	Glycan biosynthesis and metabolism
7	map04922	Glucagon signaling pathway	KEGG PATHWAY	7/630	220/22155	0.435498	1	Organismal Systems	Endocrine system
2	map00030	Pentose phosphate pathway	KEGG PATHWAY	2/630	53/22155	0.447185	1	Metabolism	Carbohydrate metabolism
6	map05140	Leishmaniasis	KEGG PATHWAY	6/630	189/22155	0.450631	1	Human Diseases	Infectious disease: parasitic
2	map00062	Fatty acid elongation	KEGG PATHWAY	2/630	54/22155	0.45676	1	Metabolism	Lipid metabolism
10	map04210	Apoptosis	KEGG PATHWAY	10/630	330/22155	0.464109	1	Cellular Processes	Cell growth and death
22	map04080	Neuroactive ligand-receptor interaction	KEGG PATHWAY	22/630	748/22155	0.466418	1	Environmental Information Processing	Signaling molecules and interaction
13	map04510	Focal adhesion	KEGG PATHWAY	13/630	442/22155	0.490342	1	Cellular Processes	Cellular community - eukaryotes
1	map00770	Pantothenate and CoA biosynthesis	KEGG PATHWAY	1/630	24/22155	0.499787	1	Metabolism	Metabolism of cofactors and vitamins
7	map04726	Serotonergic synapse	KEGG PATHWAY	7/630	236/22155	0.508545	1	Organismal Systems	Nervous system
4	map05221	Acute myeloid leukemia	KEGG PATHWAY	4/630	131/22155	0.513686	1	Human Diseases	Cancer: specific types
4	map04612	Antigen processing and presentation	KEGG PATHWAY	4/630	131/22155	0.513686	1	Organismal Systems	Immune system
6	map04660	T cell receptor signaling pathway	KEGG PATHWAY	6/630	202/22155	0.514736	1	Organismal Systems	Immune system
3	map00600	Sphingolipid metabolism	KEGG PATHWAY	3/630	96/22155	0.516597	1	Metabolism	Lipid metabolism
11	map04062	Chemokine signaling pathway	KEGG PATHWAY	11/630	381/22155	0.522484	1	Organismal Systems	Immune system
1	map00670	One carbon pool by folate	KEGG PATHWAY	1/630	26/22155	0.527861	1	Metabolism	Metabolism of cofactors and vitamins
1	map00532	Glycosaminoglycan biosynthesis - chondroitin sulfate / dermatan sulfate	KEGG PATHWAY	1/630	26/22155	0.527861	1	Metabolism	Glycan biosynthesis and metabolism
5	map04658	Th1 and Th2 cell differentiation	KEGG PATHWAY	5/630	171/22155	0.537902	1	Organismal Systems	Immune system
8	map04390	Hippo signaling pathway	KEGG PATHWAY	8/630	279/22155	0.540457	1	Environmental Information Processing	Signal transduction
8	map04371	Apelin signaling pathway	KEGG PATHWAY	8/630	279/22155	0.540457	1	Environmental Information Processing	Signal transduction
1	map00450	Selenocompound metabolism	KEGG PATHWAY	1/630	27/22155	0.541302	1	Metabolism	Metabolism of other amino acids
6	map04662	B cell receptor signaling pathway	KEGG PATHWAY	6/630	208/22155	0.543365	1	Organismal Systems	Immune system
6	map04659	Th17 cell differentiation	KEGG PATHWAY	6/630	210/22155	0.552743	1	Organismal Systems	Immune system
1	map00100	Steroid biosynthesis	KEGG PATHWAY	1/630	28/22155	0.554362	1	Metabolism	Lipid metabolism
1	map00910	Nitrogen metabolism	KEGG PATHWAY	1/630	29/22155	0.56705	1	Metabolism	Energy metabolism
5	map05235	PD-L1 expression and PD-1 checkpoint pathway in cancer	KEGG PATHWAY	5/630	177/22155	0.568623	1	Human Diseases	Cancer: overview
5	map04970	Salivary secretion	KEGG PATHWAY	5/630	178/22155	0.57364	1	Organismal Systems	Digestive system
5	map01522	Endocrine resistance	KEGG PATHWAY	5/630	179/22155	0.578627	1	Human Diseases	Drug resistance: antineoplastic
11	map05202	Transcriptional misregulation in cancer	KEGG PATHWAY	11/630	399/22155	0.584345	1	Human Diseases	Cancer: overview
3	map04215	Apoptosis - multiple species	KEGG PATHWAY	3/630	107/22155	0.590172	1	Cellular Processes	Cell growth and death
9	map05167	Kaposi sarcoma-associated herpesvirus infection	KEGG PATHWAY	9/630	330/22155	0.59755	1	Human Diseases	Infectious disease: viral
9	map05145	Toxoplasmosis	KEGG PATHWAY	9/630	331/22155	0.601173	1	Human Diseases	Infectious disease: parasitic
12	map04014	Ras signaling pathway	KEGG PATHWAY	12/630	441/22155	0.602686	1	Environmental Information Processing	Signal transduction
1	map00533	Glycosaminoglycan biosynthesis - keratan sulfate	KEGG PATHWAY	1/630	32/22155	0.602991	1	Metabolism	Glycan biosynthesis and metabolism
13	map05205	Proteoglycans in cancer	KEGG PATHWAY	13/630	478/22155	0.604498	1	Human Diseases	Cancer: overview
9	map05034	Alcoholism	KEGG PATHWAY	9/630	333/22155	0.608372	1	Human Diseases	Substance dependence
2	map05332	Graft-versus-host disease	KEGG PATHWAY	2/630	73/22155	0.618627	1	Human Diseases	Immune disease
2	map04623	Cytosolic DNA-sensing pathway	KEGG PATHWAY	2/630	74/22155	0.626034	1	Organismal Systems	Immune system
6	map05323	Rheumatoid arthritis	KEGG PATHWAY	6/630	227/22155	0.628562	1	Human Diseases	Immune disease
3	map05134	Legionellosis	KEGG PATHWAY	3/630	114/22155	0.633065	1	Human Diseases	Infectious disease: bacterial
2	map05219	Bladder cancer	KEGG PATHWAY	2/630	75/22155	0.63333	1	Human Diseases	Cancer: specific types
3	map04137	Mitophagy - animal	KEGG PATHWAY	3/630	116/22155	0.644731	1	Cellular Processes	Transport and catabolism
3	map05143	African trypanosomiasis	KEGG PATHWAY	3/630	116/22155	0.644731	1	Human Diseases	Infectious disease: parasitic
6	map04625	C-type lectin receptor signaling pathway	KEGG PATHWAY	6/630	231/22155	0.645281	1	Organismal Systems	Immune system
10	map05170	Human immunodeficiency virus 1 infection	KEGG PATHWAY	10/630	381/22155	0.645957	1	Human Diseases	Infectious disease: viral
5	map04520	Adherens junction	KEGG PATHWAY	5/630	197/22155	0.662717	1	Cellular Processes	Cellular community - eukaryotes
7	map05161	Hepatitis B	KEGG PATHWAY	7/630	275/22155	0.668937	1	Human Diseases	Infectious disease: viral
3	map01524	Platinum drug resistance	KEGG PATHWAY	3/630	122/22155	0.678142	1	Human Diseases	Drug resistance: antineoplastic
15	map04010	MAPK signaling pathway	KEGG PATHWAY	15/630	579/22155	0.680327	1	Environmental Information Processing	Signal transduction
7	map04910	Insulin signaling pathway	KEGG PATHWAY	7/630	281/22155	0.690537	1	Organismal Systems	Endocrine system
3	map03018	RNA degradation	KEGG PATHWAY	3/630	126/22155	0.699091	1	Genetic Information Processing	Folding, sorting and degradation
5	map04380	Osteoclast differentiation	KEGG PATHWAY	5/630	206/22155	0.70043	1	Organismal Systems	Development and regeneration
5	map04750	Inflammatory mediator regulation of TRP channels	KEGG PATHWAY	5/630	207/22155	0.704435	1	Organismal Systems	Sensory system
9	map05152	Tuberculosis	KEGG PATHWAY	9/630	362/22155	0.704779	1	Human Diseases	Infectious disease: bacterial
6	map04068	FoxO signaling pathway	KEGG PATHWAY	6/630	248/22155	0.711074	1	Environmental Information Processing	Signal transduction
5	map04350	TGF-beta signaling pathway	KEGG PATHWAY	5/630	210/22155	0.716225	1	Environmental Information Processing	Signal transduction
4	map05210	Colorectal cancer	KEGG PATHWAY	4/630	176/22155	0.740799	1	Human Diseases	Cancer: specific types
6	map04725	Cholinergic synapse	KEGG PATHWAY	6/630	257/22155	0.742331	1	Organismal Systems	Nervous system
2	map04930	Type II diabetes mellitus	KEGG PATHWAY	2/630	94/22155	0.751487	1	Human Diseases	Endocrine and metabolic disease
6	map04724	Glutamatergic synapse	KEGG PATHWAY	6/630	260/22155	0.752194	1	Organismal Systems	Nervous system
8	map04261	Adrenergic signaling in cardiomyocytes	KEGG PATHWAY	8/630	340/22155	0.754253	1	Organismal Systems	Circulatory system
12	map04024	cAMP signaling pathway	KEGG PATHWAY	12/630	496/22155	0.755247	1	Environmental Information Processing	Signal transduction
2	map04940	Type I diabetes mellitus	KEGG PATHWAY	2/630	96/22155	0.761798	1	Human Diseases	Endocrine and metabolic disease
7	map05135	Yersinia infection	KEGG PATHWAY	7/630	309/22155	0.778919	1	Human Diseases	Infectious disease: bacterial
3	map04730	Long-term depression	KEGG PATHWAY	3/630	144/22155	0.780613	1	Organismal Systems	Nervous system
5	map04972	Pancreatic secretion	KEGG PATHWAY	5/630	229/22155	0.783119	1	Organismal Systems	Digestive system
4	map05215	Prostate cancer	KEGG PATHWAY	4/630	188/22155	0.78553	1	Human Diseases	Cancer: specific types
4	map04540	Gap junction	KEGG PATHWAY	4/630	192/22155	0.799002	1	Cellular Processes	Cellular community - eukaryotes
1	map04744	Phototransduction	KEGG PATHWAY	1/630	57/22155	0.807268	1	Organismal Systems	Sensory system
6	map05414	Dilated cardiomyopathy (DCM)	KEGG PATHWAY	6/630	282/22155	0.816189	1	Human Diseases	Cardiovascular disease
6	map04270	Vascular smooth muscle contraction	KEGG PATHWAY	6/630	284/22155	0.821301	1	Organismal Systems	Circulatory system
3	map04620	Toll-like receptor signaling pathway	KEGG PATHWAY	3/630	156/22155	0.824165	1	Organismal Systems	Immune system
9	map05166	Human T-cell leukemia virus 1 infection	KEGG PATHWAY	9/630	409/22155	0.825564	1	Human Diseases	Infectious disease: viral
4	map04916	Melanogenesis	KEGG PATHWAY	4/630	207/22155	0.84353	1	Organismal Systems	Endocrine system
1	map04130	SNARE interactions in vesicular transport	KEGG PATHWAY	1/630	65/22155	0.847087	1	Genetic Information Processing	Folding, sorting and degradation
2	map05321	Inflammatory bowel disease (IBD)	KEGG PATHWAY	2/630	119/22155	0.855964	1	Human Diseases	Immune disease
8	map05160	Hepatitis C	KEGG PATHWAY	8/630	384/22155	0.857523	1	Human Diseases	Infectious disease: viral
10	map05163	Human cytomegalovirus infection	KEGG PATHWAY	10/630	468/22155	0.860019	1	Human Diseases	Infectious disease: viral
3	map04971	Gastric acid secretion	KEGG PATHWAY	3/630	170/22155	0.865438	1	Organismal Systems	Digestive system
2	map05014	Amyotrophic lateral sclerosis (ALS)	KEGG PATHWAY	2/630	123/22155	0.868371	1	Human Diseases	Neurodegenerative disease
3	map04740	Olfactory transduction	KEGG PATHWAY	3/630	173/22155	0.873087	1	Organismal Systems	Sensory system
6	map05164	Influenza A	KEGG PATHWAY	6/630	311/22155	0.879801	1	Human Diseases	Infectious disease: viral
1	map00280	Valine, leucine and isoleucine degradation	KEGG PATHWAY	1/630	74/22155	0.88215	1	Metabolism	Amino acid metabolism
2	map00310	Lysine degradation	KEGG PATHWAY	2/630	128/22155	0.882497	1	Metabolism	Amino acid metabolism
2	map04923	Regulation of lipolysis in adipocytes	KEGG PATHWAY	2/630	128/22155	0.882497	1	Organismal Systems	Endocrine system
2	map04115	p53 signaling pathway	KEGG PATHWAY	2/630	128/22155	0.882497	1	Cellular Processes	Cell growth and death
3	map05032	Morphine addiction	KEGG PATHWAY	3/630	177/22155	0.882687	1	Human Diseases	Substance dependence
2	map05330	Allograft rejection	KEGG PATHWAY	2/630	131/22155	0.890287	1	Human Diseases	Immune disease
1	map05033	Nicotine addiction	KEGG PATHWAY	1/630	78/22155	0.895035	1	Human Diseases	Substance dependence
5	map04932	Non-alcoholic fatty liver disease (NAFLD)	KEGG PATHWAY	5/630	278/22155	0.899616	1	Human Diseases	Endocrine and metabolic disease
2	map04929	GnRH secretion	KEGG PATHWAY	2/630	136/22155	0.902213	1	Organismal Systems	Endocrine system
2	map05320	Autoimmune thyroid disease	KEGG PATHWAY	2/630	136/22155	0.902213	1	Human Diseases	Immune disease
4	map04142	Lysosome	KEGG PATHWAY	4/630	238/22155	0.90968	1	Cellular Processes	Transport and catabolism
5	map04218	Cellular senescence	KEGG PATHWAY	5/630	286/22155	0.912287	1	Cellular Processes	Cell growth and death
2	map04917	Prolactin signaling pathway	KEGG PATHWAY	2/630	141/22155	0.912921	1	Organismal Systems	Endocrine system
2	map04721	Synaptic vesicle cycle	KEGG PATHWAY	2/630	144/22155	0.918808	1	Organismal Systems	Nervous system
5	map04071	Sphingolipid signaling pathway	KEGG PATHWAY	5/630	291/22155	0.919475	1	Environmental Information Processing	Signal transduction
10	map05206	MicroRNAs in cancer	KEGG PATHWAY	10/630	513/22155	0.921109	1	Human Diseases	Cancer: overview
1	map04962	Vasopressin-regulated water reabsorption	KEGG PATHWAY	1/630	90/22155	0.925848	1	Organismal Systems	Excretory system
2	map05214	Glioma	KEGG PATHWAY	2/630	150/22155	0.929476	1	Human Diseases	Cancer: specific types
5	map04621	NOD-like receptor signaling pathway	KEGG PATHWAY	5/630	300/22155	0.931111	1	Organismal Systems	Immune system
2	map05100	Bacterial invasion of epithelial cells	KEGG PATHWAY	2/630	151/22155	0.93112	1	Human Diseases	Infectious disease: bacterial
11	map05010	Alzheimer disease	KEGG PATHWAY	11/630	571/22155	0.935566	1	Human Diseases	Neurodegenerative disease
2	map05212	Pancreatic cancer	KEGG PATHWAY	2/630	154/22155	0.935837	1	Human Diseases	Cancer: specific types
3	map04070	Phosphatidylinositol signaling system	KEGG PATHWAY	3/630	207/22155	0.936277	1	Environmental Information Processing	Signal transduction
2	map00562	Inositol phosphate metabolism	KEGG PATHWAY	2/630	157/22155	0.940247	1	Metabolism	Carbohydrate metabolism
5	map04611	Platelet activation	KEGG PATHWAY	5/630	310/22155	0.942262	1	Organismal Systems	Immune system
4	map04935	Growth hormone synthesis, secretion and action	KEGG PATHWAY	4/630	263/22155	0.943553	1	Organismal Systems	Endocrine system
1	map04622	RIG-I-like receptor signaling pathway	KEGG PATHWAY	1/630	100/22155	0.9445	1	Organismal Systems	Immune system
3	map04913	Ovarian steroidogenesis	KEGG PATHWAY	3/630	215/22155	0.946141	1	Organismal Systems	Endocrine system
7	map04022	cGMP-PKG signaling pathway	KEGG PATHWAY	7/630	408/22155	0.946998	1	Environmental Information Processing	Signal transduction
2	map00564	Glycerophospholipid metabolism	KEGG PATHWAY	2/630	166/22155	0.951814	1	Metabolism	Lipid metabolism
2	map01521	EGFR tyrosine kinase inhibitor resistance	KEGG PATHWAY	2/630	167/22155	0.952959	1	Human Diseases	Drug resistance: antineoplastic
1	map05310	Asthma	KEGG PATHWAY	1/630	106/22155	0.953359	1	Human Diseases	Immune disease
3	map04114	Oocyte meiosis	KEGG PATHWAY	3/630	223/22155	0.954572	1	Cellular Processes	Cell growth and death
7	map04360	Axon guidance	KEGG PATHWAY	7/630	420/22155	0.956357	1	Organismal Systems	Development and regeneration
1	map05217	Basal cell carcinoma	KEGG PATHWAY	1/630	110/22155	0.958466	1	Human Diseases	Cancer: specific types
2	map03010	Ribosome	KEGG PATHWAY	2/630	174/22155	0.960273	1	Genetic Information Processing	Translation
6	map04714	Thermogenesis	KEGG PATHWAY	6/630	379/22155	0.960458	1	Organismal Systems	Environmental adaptation
2	map04727	GABAergic synapse	KEGG PATHWAY	2/630	177/22155	0.963063	1	Organismal Systems	Nervous system
3	map04722	Neurotrophin signaling pathway	KEGG PATHWAY	3/630	233/22155	0.963378	1	Organismal Systems	Nervous system
4	map05225	Hepatocellular carcinoma	KEGG PATHWAY	4/630	289/22155	0.966118	1	Human Diseases	Cancer: specific types
4	map04140	Autophagy - animal	KEGG PATHWAY	4/630	291/22155	0.967449	1	Cellular Processes	Transport and catabolism
8	map04020	Calcium signaling pathway	KEGG PATHWAY	8/630	487/22155	0.968821	1	Environmental Information Processing	Signal transduction
1	map04961	Endocrine and other factor-regulated calcium reabsorption	KEGG PATHWAY	1/630	120/22155	0.968922	1	Organismal Systems	Excretory system
3	map04064	NF-kappa B signaling pathway	KEGG PATHWAY	3/630	244/22155	0.9712	1	Environmental Information Processing	Signal transduction
1	map03015	mRNA surveillance pathway	KEGG PATHWAY	1/630	123/22155	0.971512	1	Genetic Information Processing	Translation
1	map04370	VEGF signaling pathway	KEGG PATHWAY	1/630	125/22155	0.973118	1	Environmental Information Processing	Signal transduction
2	map04260	Cardiac muscle contraction	KEGG PATHWAY	2/630	190/22155	0.97312	1	Organismal Systems	Circulatory system
2	map04211	Longevity regulating pathway	KEGG PATHWAY	2/630	190/22155	0.97312	1	Organismal Systems	Aging
3	map04550	Signaling pathways regulating pluripotency of stem cells	KEGG PATHWAY	3/630	249/22155	0.974207	1	Cellular Processes	Cellular community - eukaryotes
3	map04919	Thyroid hormone signaling pathway	KEGG PATHWAY	3/630	249/22155	0.974207	1	Organismal Systems	Endocrine system
2	map05416	Viral myocarditis	KEGG PATHWAY	2/630	192/22155	0.974412	1	Human Diseases	Cardiovascular disease
1	map04213	Longevity regulating pathway - multiple species	KEGG PATHWAY	1/630	128/22155	0.975359	1	Organismal Systems	Aging
9	map04144	Endocytosis	KEGG PATHWAY	9/630	555/22155	0.977964	1	Cellular Processes	Transport and catabolism
2	map05017	Spinocerebellar ataxia	KEGG PATHWAY	2/630	200/22155	0.979003	1	Human Diseases	Neurodegenerative disease
2	map04912	GnRH signaling pathway	KEGG PATHWAY	2/630	200/22155	0.979003	1	Organismal Systems	Endocrine system
5	map04921	Oxytocin signaling pathway	KEGG PATHWAY	5/630	374/22155	0.982596	1	Organismal Systems	Endocrine system
1	map05220	Chronic myeloid leukemia	KEGG PATHWAY	1/630	142/22155	0.983588	1	Human Diseases	Cancer: specific types
3	map04141	Protein processing in endoplasmic reticulum	KEGG PATHWAY	3/630	276/22155	0.985927	1	Genetic Information Processing	Folding, sorting and degradation
1	map05211	Renal cell carcinoma	KEGG PATHWAY	1/630	149/22155	0.986607	1	Human Diseases	Cancer: specific types
5	map05203	Viral carcinogenesis	KEGG PATHWAY	5/630	390/22155	0.987313	1	Human Diseases	Cancer: overview
3	map05322	Systemic lupus erythematosus	KEGG PATHWAY	3/630	287/22155	0.989056	1	Human Diseases	Immune disease
1	map04720	Long-term potentiation	KEGG PATHWAY	1/630	156/22155	0.989071	1	Organismal Systems	Nervous system
3	map04310	Wnt signaling pathway	KEGG PATHWAY	3/630	299/22155	0.991705	1	Environmental Information Processing	Signal transduction
4	map04072	Phospholipase D signaling pathway	KEGG PATHWAY	4/630	365/22155	0.993108	1	Environmental Information Processing	Signal transduction
3	map04925	Aldosterone synthesis and secretion	KEGG PATHWAY	3/630	321/22155	0.995043	1	Organismal Systems	Endocrine system
1	map04664	Fc epsilon RI signaling pathway	KEGG PATHWAY	1/630	184/22155	0.995158	1	Organismal Systems	Immune system
5	map05168	Herpes simplex virus 1 infection	KEGG PATHWAY	5/630	451/22155	0.996381	1	Human Diseases	Infectious disease: viral
2	map04723	Retrograde endocannabinoid signaling	KEGG PATHWAY	2/630	278/22155	0.997112	1	Organismal Systems	Nervous system
1	map04110	Cell cycle	KEGG PATHWAY	1/630	217/22155	0.998147	1	Cellular Processes	Cell growth and death
2	map04150	mTOR signaling pathway	KEGG PATHWAY	2/630	296/22155	0.998194	1	Environmental Information Processing	Signal transduction
1	map04650	Natural killer cell mediated cytotoxicity	KEGG PATHWAY	1/630	223/22155	0.998445	1	Organismal Systems	Immune system
3	map05169	Epstein-Barr virus infection	KEGG PATHWAY	3/630	374/22155	0.998611	1	Human Diseases	Infectious disease: viral
5	map05131	Shigellosis	KEGG PATHWAY	5/630	506/22155	0.998896	1	Human Diseases	Infectious disease: bacterial
1	map04927	Cortisol synthesis and secretion	KEGG PATHWAY	1/630	249/22155	0.999271	1	Organismal Systems	Endocrine system
1	map04666	Fc gamma R-mediated phagocytosis	KEGG PATHWAY	1/630	257/22155	0.999423	1	Organismal Systems	Immune system
1	map04217	Necroptosis	KEGG PATHWAY	1/630	283/22155	0.99973	1	Cellular Processes	Cell growth and death

## Sheet: LLT vs. CT
Num	Pathway id	Description	Database	Ratio_in_study	Ratio_in_pop	Pvalue	Padjust	First Category	Second Category
24	map04915	Estrogen signaling pathway	KEGG PATHWAY	24/778	250/22155	8.90363e-06	0.00263547	Organismal Systems	Endocrine system
22	map04514	Cell adhesion molecules (CAMs)	KEGG PATHWAY	22/778	317/22155	0.00197994	0.195354	Environmental Information Processing	Signaling molecules and interaction
19	map05418	Fluid shear stress and atherosclerosis	KEGG PATHWAY	19/778	253/22155	0.00160918	0.238159	Human Diseases	Cardiovascular disease
12	map04657	IL-17 signaling pathway	KEGG PATHWAY	12/778	145/22155	0.00517208	0.382734	Organismal Systems	Immune system
8	map00330	Arginine and proline metabolism	KEGG PATHWAY	8/778	89/22155	0.0129546	0.479319	Metabolism	Amino acid metabolism
18	map04670	Leukocyte transendothelial migration	KEGG PATHWAY	18/778	273/22155	0.00813119	0.481366	Organismal Systems	Immune system
13	map03040	Spliceosome	KEGG PATHWAY	13/778	183/22155	0.0127764	0.540258	Genetic Information Processing	Transcription
7	map04710	Circadian rhythm	KEGG PATHWAY	7/778	70/22155	0.0113097	0.557948	Organismal Systems	Environmental adaptation
13	map04380	Osteoclast differentiation	KEGG PATHWAY	13/778	206/22155	0.0304429	0.563194	Organismal Systems	Development and regeneration
13	map04662	B cell receptor signaling pathway	KEGG PATHWAY	13/778	208/22155	0.0325531	0.566808	Organismal Systems	Immune system
50	map05200	Pathways in cancer	KEGG PATHWAY	50/778	1048/22155	0.0176372	0.580068	Human Diseases	Cancer: overview
15	map04550	Signaling pathways regulating pluripotency of stem cells	KEGG PATHWAY	15/778	249/22155	0.0303801	0.599501	Cellular Processes	Cellular community - eukaryotes
13	map05231	Choline metabolism in cancer	KEGG PATHWAY	13/778	212/22155	0.0370865	0.609867	Human Diseases	Cancer: overview
15	map04068	FoxO signaling pathway	KEGG PATHWAY	15/778	248/22155	0.0294638	0.622949	Environmental Information Processing	Signal transduction
8	map00590	Arachidonic acid metabolism	KEGG PATHWAY	8/778	103/22155	0.0286173	0.651595	Metabolism	Lipid metabolism
4	map00533	Glycosaminoglycan biosynthesis - keratan sulfate	KEGG PATHWAY	4/778	32/22155	0.0248682	0.66918	Metabolism	Glycan biosynthesis and metabolism
10	map04917	Prolactin signaling pathway	KEGG PATHWAY	10/778	141/22155	0.0271886	0.670652	Organismal Systems	Endocrine system
12	map04911	Insulin secretion	KEGG PATHWAY	12/778	200/22155	0.0503742	0.710036	Organismal Systems	Endocrine system
7	map04137	Mitophagy - animal	KEGG PATHWAY	7/778	116/22155	0.114175	0.719059	Cellular Processes	Transport and catabolism
14	map05225	Hepatocellular carcinoma	KEGG PATHWAY	14/778	289/22155	0.141267	0.720947	Human Diseases	Cancer: specific types
1	map00232	Caffeine metabolism	KEGG PATHWAY	1/778	6/22155	0.193064	0.723377	Metabolism	Biosynthesis of other secondary metabolites
13	map04066	HIF-1 signaling pathway	KEGG PATHWAY	13/778	221/22155	0.0488934	0.723623	Environmental Information Processing	Signal transduction
11	map04979	Cholesterol metabolism	KEGG PATHWAY	11/778	215/22155	0.137189	0.72514	Organismal Systems	Digestive system
4	map04964	Proximal tubule bicarbonate reclamation	KEGG PATHWAY	4/778	57/22155	0.139659	0.725245	Organismal Systems	Excretory system
11	map05210	Colorectal cancer	KEGG PATHWAY	11/778	176/22155	0.0467028	0.727581	Human Diseases	Cancer: specific types
14	map04931	Insulin resistance	KEGG PATHWAY	14/778	221/22155	0.0246534	0.72974	Human Diseases	Endocrine and metabolic disease
14	map04270	Vascular smooth muscle contraction	KEGG PATHWAY	14/778	284/22155	0.128223	0.729886	Organismal Systems	Circulatory system
7	map05230	Central carbon metabolism in cancer	KEGG PATHWAY	7/778	134/22155	0.192405	0.730154	Human Diseases	Cancer: overview
5	map04216	Ferroptosis	KEGG PATHWAY	5/778	75/22155	0.123494	0.731083	Cellular Processes	Cell growth and death
11	map04916	Melanogenesis	KEGG PATHWAY	11/778	207/22155	0.113819	0.732404	Organismal Systems	Endocrine system
18	map04022	cGMP-PKG signaling pathway	KEGG PATHWAY	18/778	408/22155	0.191343	0.735552	Environmental Information Processing	Signal transduction
10	map05150	Staphylococcus aureus infection	KEGG PATHWAY	10/778	188/22155	0.126763	0.735723	Human Diseases	Infectious disease: bacterial
13	map04932	Non-alcoholic fatty liver disease (NAFLD)	KEGG PATHWAY	13/778	278/22155	0.181533	0.736081	Human Diseases	Endocrine and metabolic disease
13	map04935	Growth hormone synthesis, secretion and action	KEGG PATHWAY	13/778	263/22155	0.136832	0.736405	Organismal Systems	Endocrine system
23	map05130	Pathogenic Escherichia coli infection	KEGG PATHWAY	23/778	504/22155	0.122	0.736977	Human Diseases	Infectious disease: bacterial
8	map05211	Renal cell carcinoma	KEGG PATHWAY	8/778	149/22155	0.154414	0.737203	Human Diseases	Cancer: specific types
9	map01522	Endocrine resistance	KEGG PATHWAY	9/778	179/22155	0.179344	0.737304	Human Diseases	Drug resistance: antineoplastic
8	map04730	Long-term depression	KEGG PATHWAY	8/778	144/22155	0.134939	0.739667	Organismal Systems	Nervous system
4	map00601	Glycosphingolipid biosynthesis - lacto and neolacto series	KEGG PATHWAY	4/778	49/22155	0.0925799	0.74064	Metabolism	Glycan biosynthesis and metabolism
11	map04713	Circadian entrainment	KEGG PATHWAY	11/778	237/22155	0.213138	0.74222	Organismal Systems	Environmental adaptation
22	map05205	Proteoglycans in cancer	KEGG PATHWAY	22/778	478/22155	0.120372	0.742294	Human Diseases	Cancer: overview
11	map04922	Glucagon signaling pathway	KEGG PATHWAY	11/778	220/22155	0.153003	0.742442	Organismal Systems	Endocrine system
7	map05221	Acute myeloid leukemia	KEGG PATHWAY	7/778	131/22155	0.178087	0.742446	Human Diseases	Cancer: specific types
10	map04260	Cardiac muscle contraction	KEGG PATHWAY	10/778	190/22155	0.133112	0.743417	Organismal Systems	Circulatory system
9	map05133	Pertussis	KEGG PATHWAY	9/778	152/22155	0.0879145	0.743506	Human Diseases	Infectious disease: bacterial
6	map04930	Type II diabetes mellitus	KEGG PATHWAY	6/778	94/22155	0.11311	0.744015	Human Diseases	Endocrine and metabolic disease
13	map04728	Dopaminergic synapse	KEGG PATHWAY	13/778	287/22155	0.211348	0.74475	Organismal Systems	Nervous system
12	map04976	Bile secretion	KEGG PATHWAY	12/778	256/22155	0.191329	0.745174	Organismal Systems	Digestive system
8	map04612	Antigen processing and presentation	KEGG PATHWAY	8/778	131/22155	0.0907124	0.745857	Organismal Systems	Immune system
11	map05323	Rheumatoid arthritis	KEGG PATHWAY	11/778	227/22155	0.176626	0.746875	Human Diseases	Immune disease
3	map03020	RNA polymerase	KEGG PATHWAY	3/778	45/22155	0.209444	0.746933	Genetic Information Processing	Transcription
10	map05410	Hypertrophic cardiomyopathy (HCM)	KEGG PATHWAY	10/778	213/22155	0.217282	0.747853	Human Diseases	Cardiovascular disease
6	map04978	Mineral absorption	KEGG PATHWAY	6/778	93/22155	0.108921	0.749782	Organismal Systems	Digestive system
12	map05224	Breast cancer	KEGG PATHWAY	12/778	260/22155	0.205305	0.750251	Human Diseases	Cancer: specific types
13	map04218	Cellular senescence	KEGG PATHWAY	13/778	286/22155	0.207933	0.750589	Cellular Processes	Cell growth and death
13	map04141	Protein processing in endoplasmic reticulum	KEGG PATHWAY	13/778	276/22155	0.1752	0.751582	Genetic Information Processing	Folding, sorting and degradation
18	map04261	Adrenergic signaling in cardiomyocytes	KEGG PATHWAY	18/778	340/22155	0.0558989	0.752094	Organismal Systems	Circulatory system
20	map05166	Human T-cell leukemia virus 1 infection	KEGG PATHWAY	20/778	409/22155	0.0864821	0.752903	Human Diseases	Infectious disease: viral
19	map05202	Transcriptional misregulation in cancer	KEGG PATHWAY	19/778	399/22155	0.112	0.753452	Human Diseases	Cancer: overview
13	map04910	Insulin signaling pathway	KEGG PATHWAY	13/778	281/22155	0.191238	0.754751	Organismal Systems	Endocrine system
18	map04934	Cushing syndrome	KEGG PATHWAY	18/778	393/22155	0.153001	0.754803	Human Diseases	Endocrine and metabolic disease
7	map03320	PPAR signaling pathway	KEGG PATHWAY	7/778	125/22155	0.150904	0.757078	Organismal Systems	Endocrine system
10	map04659	Th17 cell differentiation	KEGG PATHWAY	10/778	210/22155	0.205241	0.75939	Organismal Systems	Immune system
5	map00520	Amino sugar and nucleotide sugar metabolism	KEGG PATHWAY	5/778	83/22155	0.167053	0.760732	Metabolism	Carbohydrate metabolism
6	map05217	Basal cell carcinoma	KEGG PATHWAY	6/778	110/22155	0.190263	0.761053	Human Diseases	Cancer: specific types
12	map04928	Parathyroid hormone synthesis, secretion and action	KEGG PATHWAY	12/778	248/22155	0.16477	0.762059	Organismal Systems	Endocrine system
8	map04061	Viral protein interaction with cytokine and cytokine receptor	KEGG PATHWAY	8/778	154/22155	0.175146	0.762398	Environmental Information Processing	Signaling molecules and interaction
11	map04974	Protein digestion and absorption	KEGG PATHWAY	11/778	202/22155	0.100462	0.762479	Organismal Systems	Digestive system
19	map05160	Hepatitis C	KEGG PATHWAY	19/778	384/22155	0.0852397	0.764574	Human Diseases	Infectious disease: viral
10	map04640	Hematopoietic cell lineage	KEGG PATHWAY	10/778	182/22155	0.108737	0.766337	Organismal Systems	Immune system
9	map04727	GABAergic synapse	KEGG PATHWAY	9/778	177/22155	0.171438	0.768871	Organismal Systems	Nervous system
1	map00261	Monobactam biosynthesis	KEGG PATHWAY	1/778	5/22155	0.163689	0.769078	Metabolism	Biosynthesis of other secondary metabolites
14	map04926	Relaxin signaling pathway	KEGG PATHWAY	14/778	257/22155	0.0703406	0.771141	Organismal Systems	Endocrine system
10	map04660	T cell receptor signaling pathway	KEGG PATHWAY	10/778	202/22155	0.174599	0.771363	Organismal Systems	Immune system
6	map00010	Glycolysis / Gluconeogenesis	KEGG PATHWAY	6/778	118/22155	0.234813	0.772275	Metabolism	Carbohydrate metabolism
14	map04925	Aldosterone synthesis and secretion	KEGG PATHWAY	14/778	321/22155	0.240233	0.772923	Organismal Systems	Endocrine system
12	map04630	Jak-STAT signaling pathway	KEGG PATHWAY	12/778	269/22155	0.238292	0.775104	Environmental Information Processing	Signal transduction
12	map05162	Measles	KEGG PATHWAY	12/778	228/22155	0.107388	0.77529	Human Diseases	Infectious disease: viral
2	map00450	Selenocompound metabolism	KEGG PATHWAY	2/778	27/22155	0.244766	0.779041	Metabolism	Metabolism of other amino acids
2	map00532	Glycosaminoglycan biosynthesis - chondroitin sulfate / dermatan sulfate	KEGG PATHWAY	2/778	26/22155	0.231641	0.779157	Metabolism	Glycan biosynthesis and metabolism
2	map04614	Renin-angiotensin system	KEGG PATHWAY	2/778	26/22155	0.231641	0.779157	Organismal Systems	Endocrine system
8	map05031	Amphetamine addiction	KEGG PATHWAY	8/778	134/22155	0.100063	0.779441	Human Diseases	Substance dependence
8	map00564	Glycerophospholipid metabolism	KEGG PATHWAY	8/778	166/22155	0.229429	0.780585	Metabolism	Lipid metabolism
2	map00920	Sulfur metabolism	KEGG PATHWAY	2/778	14/22155	0.0848063	0.784458	Metabolism	Energy metabolism
17	map05145	Toxoplasmosis	KEGG PATHWAY	17/778	331/22155	0.0768785	0.784691	Human Diseases	Infectious disease: parasitic
11	map04668	TNF signaling pathway	KEGG PATHWAY	11/778	191/22155	0.0745229	0.787813	Environmental Information Processing	Signal transduction
15	map04310	Wnt signaling pathway	KEGG PATHWAY	15/778	299/22155	0.10669	0.789505	Environmental Information Processing	Signal transduction
27	map04010	MAPK signaling pathway	KEGG PATHWAY	27/778	579/22155	0.0832465	0.79487	Environmental Information Processing	Signal transduction
19	map04921	Oxytocin signaling pathway	KEGG PATHWAY	19/778	374/22155	0.0699536	0.796395	Organismal Systems	Endocrine system
8	map04213	Longevity regulating pathway - multiple species	KEGG PATHWAY	8/778	128/22155	0.0818881	0.807963	Organismal Systems	Aging
15	map04390	Hippo signaling pathway	KEGG PATHWAY	15/778	279/22155	0.0684983	0.81102	Environmental Information Processing	Signal transduction
12	map04371	Apelin signaling pathway	KEGG PATHWAY	12/778	279/22155	0.277123	0.812162	Environmental Information Processing	Signal transduction
5	map00561	Glycerolipid metabolism	KEGG PATHWAY	5/778	98/22155	0.261379	0.814402	Metabolism	Lipid metabolism
6	map04370	VEGF signaling pathway	KEGG PATHWAY	6/778	125/22155	0.276135	0.81736	Environmental Information Processing	Signal transduction
14	map05034	Alcoholism	KEGG PATHWAY	14/778	333/22155	0.283099	0.821543	Human Diseases	Substance dependence
1	map00440	Phosphonate and phosphinate metabolism	KEGG PATHWAY	1/778	9/22155	0.275148	0.822665	Metabolism	Metabolism of other amino acids
12	map05161	Hepatitis B	KEGG PATHWAY	12/778	275/22155	0.261344	0.822955	Human Diseases	Infectious disease: viral
8	map04970	Salivary secretion	KEGG PATHWAY	8/778	178/22155	0.28879	0.829922	Organismal Systems	Digestive system
14	map05167	Kaposi sarcoma-associated herpesvirus infection	KEGG PATHWAY	14/778	330/22155	0.272149	0.830477	Human Diseases	Infectious disease: viral
14	map04210	Apoptosis	KEGG PATHWAY	14/778	330/22155	0.272149	0.830477	Cellular Processes	Cell growth and death
3	map00062	Fatty acid elongation	KEGG PATHWAY	3/778	54/22155	0.294692	0.830752	Metabolism	Lipid metabolism
4	map05219	Bladder cancer	KEGG PATHWAY	4/778	75/22155	0.269731	0.831669	Human Diseases	Cancer: specific types
6	map00310	Lysine degradation	KEGG PATHWAY	6/778	128/22155	0.294347	0.837758	Metabolism	Amino acid metabolism
11	map05215	Prostate cancer	KEGG PATHWAY	11/778	188/22155	0.0682714	0.842013	Human Diseases	Cancer: specific types
20	map04530	Tight junction	KEGG PATHWAY	20/778	395/22155	0.066036	0.849855	Cellular Processes	Cellular community - eukaryotes
3	map03440	Homologous recombination	KEGG PATHWAY	3/778	55/22155	0.304361	0.849914	Genetic Information Processing	Replication and repair
4	map04960	Aldosterone-regulated sodium reabsorption	KEGG PATHWAY	4/778	80/22155	0.309248	0.85549	Organismal Systems	Excretory system
9	map04350	TGF-beta signaling pathway	KEGG PATHWAY	9/778	210/22155	0.318877	0.87396	Environmental Information Processing	Signal transduction
4	map03460	Fanconi anemia pathway	KEGG PATHWAY	4/778	83/22155	0.333232	0.904925	Genetic Information Processing	Replication and repair
15	map04060	Cytokine-cytokine receptor interaction	KEGG PATHWAY	15/778	375/22155	0.339842	0.914484	Environmental Information Processing	Signaling molecules and interaction
9	map04913	Ovarian steroidogenesis	KEGG PATHWAY	9/778	215/22155	0.343442	0.915846	Organismal Systems	Endocrine system
12	map04150	mTOR signaling pathway	KEGG PATHWAY	12/778	296/22155	0.347038	0.917171	Environmental Information Processing	Signal transduction
4	map04340	Hedgehog signaling pathway	KEGG PATHWAY	4/778	86/22155	0.357298	0.935931	Environmental Information Processing	Signal transduction
4	map05204	Chemical carcinogenesis	KEGG PATHWAY	4/778	87/22155	0.365321	0.940305	Human Diseases	Cancer: overview
2	map00592	alpha-Linolenic acid metabolism	KEGG PATHWAY	2/778	36/22155	0.362174	0.940382	Metabolism	Lipid metabolism
17	map05132	Salmonella infection	KEGG PATHWAY	17/778	445/22155	0.395959	0.945191	Human Diseases	Infectious disease: bacterial
2	map00061	Fatty acid biosynthesis	KEGG PATHWAY	2/778	38/22155	0.387501	0.947936	Metabolism	Lipid metabolism
2	map00220	Arginine biosynthesis	KEGG PATHWAY	2/778	38/22155	0.387501	0.947936	Metabolism	Amino acid metabolism
10	map04919	Thyroid hormone signaling pathway	KEGG PATHWAY	10/778	249/22155	0.378054	0.948338	Organismal Systems	Endocrine system
5	map05134	Legionellosis	KEGG PATHWAY	5/778	114/22155	0.371772	0.948659	Human Diseases	Infectious disease: bacterial
7	map04658	Th1 and Th2 cell differentiation	KEGG PATHWAY	7/778	171/22155	0.394457	0.949263	Organismal Systems	Immune system
6	map04920	Adipocytokine signaling pathway	KEGG PATHWAY	6/778	141/22155	0.375289	0.949449	Organismal Systems	Endocrine system
11	map05226	Gastric cancer	KEGG PATHWAY	11/778	278/22155	0.386482	0.953322	Human Diseases	Cancer: specific types
9	map05142	Chagas disease (American trypanosomiasis)	KEGG PATHWAY	9/778	223/22155	0.383277	0.953362	Human Diseases	Infectious disease: parasitic
8	map04912	GnRH signaling pathway	KEGG PATHWAY	8/778	200/22155	0.404787	0.958536	Organismal Systems	Endocrine system
3	map00051	Fructose and mannose metabolism	KEGG PATHWAY	3/778	67/22155	0.419688	0.985933	Metabolism	Carbohydrate metabolism
6	map04918	Thyroid hormone synthesis	KEGG PATHWAY	6/778	150/22155	0.431819	0.99084	Organismal Systems	Endocrine system
1	map00130	Ubiquinone and other terpenoid-quinone biosynthesis	KEGG PATHWAY	1/778	16/22155	0.435694	0.992043	Metabolism	Metabolism of cofactors and vitamins
3	map00620	Pyruvate metabolism	KEGG PATHWAY	3/778	68/22155	0.429079	0.992244	Metabolism	Carbohydrate metabolism
3	map04666	Fc gamma R-mediated phagocytosis	KEGG PATHWAY	3/778	257/22155	0.994665	0.994665	Organismal Systems	Immune system
7	map04512	ECM-receptor interaction	KEGG PATHWAY	7/778	179/22155	0.440473	0.995268	Environmental Information Processing	Signaling molecules and interaction
1	map04146	Peroxisome	KEGG PATHWAY	1/778	141/22155	0.993633	0.997002	Cellular Processes	Transport and catabolism
4	map03008	Ribosome biogenesis in eukaryotes	KEGG PATHWAY	4/778	97/22155	0.444774	0.997372	Genetic Information Processing	Translation
1	map05310	Asthma	KEGG PATHWAY	1/778	106/22155	0.977594	0.99782	Human Diseases	Immune disease
1	map00510	N-Glycan biosynthesis	KEGG PATHWAY	1/778	79/22155	0.940936	0.998269	Metabolism	Glycan biosynthesis and metabolism
3	map04064	NF-kappa B signaling pathway	KEGG PATHWAY	3/778	244/22155	0.992229	0.998979	Environmental Information Processing	Signal transduction
9	map05016	Huntington disease	KEGG PATHWAY	9/778	460/22155	0.982238	0.999115	Human Diseases	Neurodegenerative disease
2	map00562	Inositol phosphate metabolism	KEGG PATHWAY	2/778	157/22155	0.975819	0.999454	Metabolism	Carbohydrate metabolism
1	map05033	Nicotine addiction	KEGG PATHWAY	1/778	78/22155	0.938779	0.999563	Human Diseases	Substance dependence
7	map05235	PD-L1 expression and PD-1 checkpoint pathway in cancer	KEGG PATHWAY	7/778	177/22155	0.429002	0.999879	Human Diseases	Cancer: overview
5	map03018	RNA degradation	KEGG PATHWAY	5/778	126/22155	0.455198	1	Genetic Information Processing	Folding, sorting and degradation
3	map00380	Tryptophan metabolism	KEGG PATHWAY	3/778	71/22155	0.456907	1	Metabolism	Amino acid metabolism
2	map00591	Linoleic acid metabolism	KEGG PATHWAY	2/778	44/22155	0.460538	1	Metabolism	Lipid metabolism
2	map00515	Mannose type O-glycan biosynthesis	KEGG PATHWAY	2/778	44/22155	0.460538	1	Metabolism	Glycan biosynthesis and metabolism
18	map04015	Rap1 signaling pathway	KEGG PATHWAY	18/778	492/22155	0.463379	1	Environmental Information Processing	Signal transduction
6	map04620	Toll-like receptor signaling pathway	KEGG PATHWAY	6/778	156/22155	0.469066	1	Organismal Systems	Immune system
2	map00040	Pentose and glucuronate interconversions	KEGG PATHWAY	2/778	46/22155	0.483741	1	Metabolism	Carbohydrate metabolism
16	map04510	Focal adhesion	KEGG PATHWAY	16/778	442/22155	0.486609	1	Cellular Processes	Cellular community - eukaryotes
7	map05140	Leishmaniasis	KEGG PATHWAY	7/778	189/22155	0.497104	1	Human Diseases	Infectious disease: parasitic
6	map04914	Progesterone-mediated oocyte maturation	KEGG PATHWAY	6/778	161/22155	0.499586	1	Organismal Systems	Endocrine system
4	map02010	ABC transporters	KEGG PATHWAY	4/778	105/22155	0.506073	1	Environmental Information Processing	Membrane transport
15	map04360	Axon guidance	KEGG PATHWAY	15/778	420/22155	0.510533	1	Organismal Systems	Development and regeneration
9	map04927	Cortisol synthesis and secretion	KEGG PATHWAY	9/778	249/22155	0.512513	1	Organismal Systems	Endocrine system
7	map04540	Gap junction	KEGG PATHWAY	7/778	192/22155	0.513759	1	Cellular Processes	Cellular community - eukaryotes
10	map04723	Retrograde endocannabinoid signaling	KEGG PATHWAY	10/778	278/22155	0.514343	1	Organismal Systems	Nervous system
2	map04136	Autophagy - other	KEGG PATHWAY	2/778	49/22155	0.51736	1	Cellular Processes	Transport and catabolism
6	map04924	Renin secretion	KEGG PATHWAY	6/778	164/22155	0.517604	1	Organismal Systems	Endocrine system
3	map00270	Cysteine and methionine metabolism	KEGG PATHWAY	3/778	78/22155	0.519407	1	Metabolism	Amino acid metabolism
4	map04215	Apoptosis - multiple species	KEGG PATHWAY	4/778	107/22155	0.520933	1	Cellular Processes	Cell growth and death
8	map04114	Oocyte meiosis	KEGG PATHWAY	8/778	223/22155	0.5259	1	Cellular Processes	Cell growth and death
2	map00020	Citrate cycle (TCA cycle)	KEGG PATHWAY	2/778	50/22155	0.528238	1	Metabolism	Carbohydrate metabolism
11	map04611	Platelet activation	KEGG PATHWAY	11/778	310/22155	0.529087	1	Organismal Systems	Immune system
10	map05414	Dilated cardiomyopathy (DCM)	KEGG PATHWAY	10/778	282/22155	0.532606	1	Human Diseases	Cardiovascular disease
10	map04217	Necroptosis	KEGG PATHWAY	10/778	283/22155	0.537135	1	Cellular Processes	Cell growth and death
20	map05010	Alzheimer disease	KEGG PATHWAY	20/778	571/22155	0.537169	1	Human Diseases	Neurodegenerative disease
1	map00730	Thiamine metabolism	KEGG PATHWAY	1/778	22/22155	0.544713	1	Metabolism	Metabolism of cofactors and vitamins
3	map00565	Ether lipid metabolism	KEGG PATHWAY	3/778	81/22155	0.544976	1	Metabolism	Lipid metabolism
3	map05144	Malaria	KEGG PATHWAY	3/778	81/22155	0.544976	1	Human Diseases	Infectious disease: parasitic
17	map04020	Calcium signaling pathway	KEGG PATHWAY	17/778	487/22155	0.545061	1	Environmental Information Processing	Signal transduction
2	map04950	Maturity onset diabetes of the young	KEGG PATHWAY	2/778	52/22155	0.549489	1	Human Diseases	Endocrine and metabolic disease
6	map04971	Gastric acid secretion	KEGG PATHWAY	6/778	170/22155	0.552846	1	Organismal Systems	Digestive system
10	map05322	Systemic lupus erythematosus	KEGG PATHWAY	10/778	287/22155	0.555093	1	Human Diseases	Immune disease
2	map00030	Pentose phosphate pathway	KEGG PATHWAY	2/778	53/22155	0.55986	1	Metabolism	Carbohydrate metabolism
6	map04740	Olfactory transduction	KEGG PATHWAY	6/778	173/22155	0.570019	1	Organismal Systems	Sensory system
2	map00790	Folate biosynthesis	KEGG PATHWAY	2/778	55/22155	0.580085	1	Metabolism	Metabolism of cofactors and vitamins
8	map04726	Serotonergic synapse	KEGG PATHWAY	8/778	236/22155	0.5904	1	Organismal Systems	Nervous system
8	map00230	Purine metabolism	KEGG PATHWAY	8/778	236/22155	0.5904	1	Metabolism	Nucleotide metabolism
7	map04750	Inflammatory mediator regulation of TRP channels	KEGG PATHWAY	7/778	207/22155	0.593651	1	Organismal Systems	Sensory system
2	map05020	Prion diseases	KEGG PATHWAY	2/778	57/22155	0.599618	1	Human Diseases	Neurodegenerative disease
2	map04744	Phototransduction	KEGG PATHWAY	2/778	57/22155	0.599618	1	Organismal Systems	Sensory system
2	map00260	Glycine, serine and threonine metabolism	KEGG PATHWAY	2/778	58/22155	0.609125	1	Metabolism	Amino acid metabolism
5	map05214	Glioma	KEGG PATHWAY	5/778	150/22155	0.609575	1	Human Diseases	Cancer: specific types
3	map04962	Vasopressin-regulated water reabsorption	KEGG PATHWAY	3/778	90/22155	0.616673	1	Organismal Systems	Excretory system
6	map05222	Small cell lung cancer	KEGG PATHWAY	6/778	182/22155	0.619499	1	Human Diseases	Cancer: specific types
12	map05152	Tuberculosis	KEGG PATHWAY	12/778	362/22155	0.621722	1	Human Diseases	Infectious disease: bacterial
6	map00190	Oxidative phosphorylation	KEGG PATHWAY	6/778	186/22155	0.640422	1	Metabolism	Energy metabolism
7	map04110	Cell cycle	KEGG PATHWAY	7/778	217/22155	0.64301	1	Cellular Processes	Cell growth and death
10	map05135	Yersinia infection	KEGG PATHWAY	10/778	309/22155	0.648234	1	Human Diseases	Infectious disease: bacterial
10	map04145	Phagosome	KEGG PATHWAY	10/778	310/22155	0.652206	1	Cellular Processes	Transport and catabolism
3	map04330	Notch signaling pathway	KEGG PATHWAY	3/778	95/22155	0.653051	1	Environmental Information Processing	Signal transduction
2	map03410	Base excision repair	KEGG PATHWAY	2/778	63/22155	0.654078	1	Genetic Information Processing	Replication and repair
15	map04810	Regulation of actin cytoskeleton	KEGG PATHWAY	15/778	461/22155	0.655456	1	Cellular Processes	Cell motility
3	map04940	Type I diabetes mellitus	KEGG PATHWAY	3/778	96/22155	0.660023	1	Human Diseases	Endocrine and metabolic disease
3	map00480	Glutathione metabolism	KEGG PATHWAY	3/778	96/22155	0.660023	1	Metabolism	Metabolism of other amino acids
5	map04012	ErbB signaling pathway	KEGG PATHWAY	5/778	160/22155	0.665904	1	Environmental Information Processing	Signal transduction
18	map04144	Endocytosis	KEGG PATHWAY	18/778	555/22155	0.668974	1	Cellular Processes	Transport and catabolism
16	map04024	cAMP signaling pathway	KEGG PATHWAY	16/778	496/22155	0.671504	1	Environmental Information Processing	Signal transduction
15	map05163	Human cytomegalovirus infection	KEGG PATHWAY	15/778	468/22155	0.677843	1	Human Diseases	Infectious disease: viral
23	map04151	PI3K-Akt signaling pathway	KEGG PATHWAY	23/778	708/22155	0.679716	1	Environmental Information Processing	Signal transduction
1	map00340	Histidine metabolism	KEGG PATHWAY	1/778	32/22155	0.681693	1	Metabolism	Amino acid metabolism
8	map04725	Cholinergic synapse	KEGG PATHWAY	8/778	257/22155	0.684602	1	Organismal Systems	Nervous system
12	map05170	Human immunodeficiency virus 1 infection	KEGG PATHWAY	12/778	381/22155	0.690197	1	Human Diseases	Infectious disease: viral
8	map04120	Ubiquitin mediated proteolysis	KEGG PATHWAY	8/778	259/22155	0.69283	1	Genetic Information Processing	Folding, sorting and degradation
8	map04724	Glutamatergic synapse	KEGG PATHWAY	8/778	260/22155	0.696893	1	Organismal Systems	Nervous system
9	map04140	Autophagy - animal	KEGG PATHWAY	9/778	291/22155	0.697122	1	Cellular Processes	Transport and catabolism
16	map05131	Shigellosis	KEGG PATHWAY	16/778	506/22155	0.701496	1	Human Diseases	Infectious disease: bacterial
2	map00071	Fatty acid degradation	KEGG PATHWAY	2/778	69/22155	0.702461	1	Metabolism	Lipid metabolism
1	map00603	Glycosphingolipid biosynthesis - globo and isoglobo series	KEGG PATHWAY	1/778	34/22155	0.703688	1	Metabolism	Glycan biosynthesis and metabolism
4	map05120	Epithelial cell signaling in Helicobacter pylori infection	KEGG PATHWAY	4/778	136/22155	0.707772	1	Human Diseases	Infectious disease: bacterial
2	map00980	Metabolism of xenobiotics by cytochrome P450	KEGG PATHWAY	2/778	71/22155	0.717289	1	Metabolism	Xenobiotics biodegradation and metabolism
1	map00053	Ascorbate and aldarate metabolism	KEGG PATHWAY	1/778	36/22155	0.724164	1	Metabolism	Carbohydrate metabolism
5	map05412	Arrhythmogenic right ventricular cardiomyopathy (ARVC)	KEGG PATHWAY	5/778	172/22155	0.726119	1	Human Diseases	Cardiovascular disease
7	map04933	AGE-RAGE signaling pathway in diabetic complications	KEGG PATHWAY	7/778	236/22155	0.726472	1	Human Diseases	Endocrine and metabolic disease
2	map05332	Graft-versus-host disease	KEGG PATHWAY	2/778	73/22155	0.73149	1	Human Diseases	Immune disease
1	map03430	Mismatch repair	KEGG PATHWAY	1/778	37/22155	0.733867	1	Genetic Information Processing	Replication and repair
1	map00120	Primary bile acid biosynthesis	KEGG PATHWAY	1/778	37/22155	0.733867	1	Metabolism	Lipid metabolism
2	map04623	Cytosolic DNA-sensing pathway	KEGG PATHWAY	2/778	74/22155	0.738361	1	Organismal Systems	Immune system
4	map05220	Chronic myeloid leukemia	KEGG PATHWAY	4/778	142/22155	0.738975	1	Human Diseases	Cancer: specific types
5	map05032	Morphine addiction	KEGG PATHWAY	5/778	177/22155	0.748776	1	Human Diseases	Substance dependence
2	map05216	Thyroid cancer	KEGG PATHWAY	2/778	76/22155	0.751652	1	Human Diseases	Cancer: specific types
3	map05213	Endometrial cancer	KEGG PATHWAY	3/778	112/22155	0.757872	1	Human Diseases	Cancer: specific types
2	map00514	Other types of O-glycan biosynthesis	KEGG PATHWAY	2/778	77/22155	0.758077	1	Metabolism	Glycan biosynthesis and metabolism
7	map05146	Amoebiasis	KEGG PATHWAY	7/778	245/22155	0.760977	1	Human Diseases	Infectious disease: parasitic
4	map05218	Melanoma	KEGG PATHWAY	4/778	148/22155	0.76759	1	Human Diseases	Cancer: specific types
1	map04966	Collecting duct acid secretion	KEGG PATHWAY	1/778	41/22155	0.769384	1	Organismal Systems	Excretory system
1	map00534	Glycosaminoglycan biosynthesis - heparan sulfate / heparin	KEGG PATHWAY	1/778	41/22155	0.769384	1	Metabolism	Glycan biosynthesis and metabolism
5	map04664	Fc epsilon RI signaling pathway	KEGG PATHWAY	5/778	184/22155	0.778117	1	Organismal Systems	Immune system
7	map05012	Parkinson disease	KEGG PATHWAY	7/778	250/22155	0.778736	1	Human Diseases	Neurodegenerative disease
11	map04062	Chemokine signaling pathway	KEGG PATHWAY	11/778	381/22155	0.786475	1	Organismal Systems	Immune system
2	map04973	Carbohydrate digestion and absorption	KEGG PATHWAY	2/778	82/22155	0.788083	1	Organismal Systems	Digestive system
3	map00983	Drug metabolism - other enzymes	KEGG PATHWAY	3/778	118/22155	0.788177	1	Metabolism	Xenobiotics biodegradation and metabolism
7	map04152	AMPK signaling pathway	KEGG PATHWAY	7/778	253/22155	0.788913	1	Environmental Information Processing	Signal transduction
1	map00410	beta-Alanine metabolism	KEGG PATHWAY	1/778	44/22155	0.792879	1	Metabolism	Metabolism of other amino acids
6	map04650	Natural killer cell mediated cytotoxicity	KEGG PATHWAY	6/778	223/22155	0.799085	1	Organismal Systems	Immune system
1	map04392	Hippo signaling pathway - multiple species	KEGG PATHWAY	1/778	45/22155	0.800167	1	Environmental Information Processing	Signal transduction
5	map04211	Longevity regulating pathway	KEGG PATHWAY	5/778	190/22155	0.801108	1	Organismal Systems	Aging
3	map01524	Platinum drug resistance	KEGG PATHWAY	3/778	122/22155	0.806582	1	Human Diseases	Drug resistance: antineoplastic
5	map05416	Viral myocarditis	KEGG PATHWAY	5/778	192/22155	0.808341	1	Human Diseases	Cardiovascular disease
2	map00830	Retinol metabolism	KEGG PATHWAY	2/778	86/22155	0.809678	1	Metabolism	Metabolism of cofactors and vitamins
3	map05014	Amyotrophic lateral sclerosis (ALS)	KEGG PATHWAY	3/778	123/22155	0.810967	1	Human Diseases	Neurodegenerative disease
1	map01040	Biosynthesis of unsaturated fatty acids	KEGG PATHWAY	1/778	47/22155	0.813983	1	Metabolism	Lipid metabolism
6	map04625	C-type lectin receptor signaling pathway	KEGG PATHWAY	6/778	231/22155	0.825078	1	Organismal Systems	Immune system
5	map04520	Adherens junction	KEGG PATHWAY	5/778	197/22155	0.825509	1	Cellular Processes	Cellular community - eukaryotes
8	map04621	NOD-like receptor signaling pathway	KEGG PATHWAY	8/778	300/22155	0.830751	1	Organismal Systems	Immune system
3	map04115	p53 signaling pathway	KEGG PATHWAY	3/778	128/22155	0.831649	1	Cellular Processes	Cell growth and death
3	map04923	Regulation of lipolysis in adipocytes	KEGG PATHWAY	3/778	128/22155	0.831649	1	Organismal Systems	Endocrine system
2	map05110	Vibrio cholerae infection	KEGG PATHWAY	2/778	91/22155	0.8339	1	Human Diseases	Infectious disease: bacterial
17	map05165	Human papillomavirus infection	KEGG PATHWAY	17/778	593/22155	0.835914	1	Human Diseases	Infectious disease: viral
1	map00860	Porphyrin and chlorophyll metabolism	KEGG PATHWAY	1/778	51/22155	0.838819	1	Metabolism	Metabolism of cofactors and vitamins
1	map00512	Mucin type O-glycan biosynthesis	KEGG PATHWAY	1/778	51/22155	0.838819	1	Metabolism	Glycan biosynthesis and metabolism
1	map00640	Propanoate metabolism	KEGG PATHWAY	1/778	52/22155	0.844492	1	Metabolism	Carbohydrate metabolism
12	map04014	Ras signaling pathway	KEGG PATHWAY	12/778	441/22155	0.852627	1	Environmental Information Processing	Signal transduction
1	map00500	Starch and sucrose metabolism	KEGG PATHWAY	1/778	55/22155	0.860343	1	Metabolism	Carbohydrate metabolism
1	map01523	Antifolate resistance	KEGG PATHWAY	1/778	55/22155	0.860343	1	Human Diseases	Drug resistance: antineoplastic
3	map05320	Autoimmune thyroid disease	KEGG PATHWAY	3/778	136/22155	0.860692	1	Human Diseases	Immune disease
2	map00240	Pyrimidine metabolism	KEGG PATHWAY	2/778	98/22155	0.863136	1	Metabolism	Nucleotide metabolism
4	map03010	Ribosome	KEGG PATHWAY	4/778	174/22155	0.86404	1	Genetic Information Processing	Translation
1	map00350	Tyrosine metabolism	KEGG PATHWAY	1/778	56/22155	0.865259	1	Metabolism	Amino acid metabolism
14	map05206	MicroRNAs in cancer	KEGG PATHWAY	14/778	513/22155	0.865608	1	Human Diseases	Cancer: overview
2	map05030	Cocaine addiction	KEGG PATHWAY	2/778	99/22155	0.866905	1	Human Diseases	Substance dependence
2	map04622	RIG-I-like receptor signaling pathway	KEGG PATHWAY	2/778	100/22155	0.870579	1	Organismal Systems	Immune system
3	map04672	Intestinal immune network for IgA production	KEGG PATHWAY	3/778	140/22155	0.873494	1	Organismal Systems	Immune system
10	map05203	Viral carcinogenesis	KEGG PATHWAY	10/778	390/22155	0.881922	1	Human Diseases	Cancer: overview
7	map04071	Sphingolipid signaling pathway	KEGG PATHWAY	7/778	291/22155	0.888956	1	Environmental Information Processing	Signal transduction
1	map00250	Alanine, aspartate and glutamate metabolism	KEGG PATHWAY	1/778	62/22155	0.891333	1	Metabolism	Amino acid metabolism
9	map04072	Phospholipase D signaling pathway	KEGG PATHWAY	9/778	365/22155	0.8977	1	Environmental Information Processing	Signal transduction
1	map04130	SNARE interactions in vesicular transport	KEGG PATHWAY	1/778	65/22155	0.902414	1	Genetic Information Processing	Folding, sorting and degradation
5	map04972	Pancreatic secretion	KEGG PATHWAY	5/778	229/22155	0.907881	1	Organismal Systems	Digestive system
1	map00513	Various types of N-glycan biosynthesis	KEGG PATHWAY	1/778	67/22155	0.909167	1	Metabolism	Glycan biosynthesis and metabolism
3	map05212	Pancreatic cancer	KEGG PATHWAY	3/778	154/22155	0.910463	1	Human Diseases	Cancer: specific types
3	map04720	Long-term potentiation	KEGG PATHWAY	3/778	156/22155	0.914859	1	Organismal Systems	Nervous system
1	map00140	Steroid hormone biosynthesis	KEGG PATHWAY	1/778	69/22155	0.915453	1	Metabolism	Lipid metabolism
1	map00982	Drug metabolism - cytochrome P450	KEGG PATHWAY	1/778	69/22155	0.915453	1	Metabolism	Xenobiotics biodegradation and metabolism
20	map04080	Neuroactive ligand-receptor interaction	KEGG PATHWAY	20/778	748/22155	0.918943	1	Environmental Information Processing	Signaling molecules and interaction
9	map04714	Thermogenesis	KEGG PATHWAY	9/778	379/22155	0.919165	1	Organismal Systems	Environmental adaptation
1	map04975	Fat digestion and absorption	KEGG PATHWAY	1/778	71/22155	0.921305	1	Organismal Systems	Digestive system
7	map05164	Influenza A	KEGG PATHWAY	7/778	311/22155	0.923227	1	Human Diseases	Infectious disease: viral
1	map00760	Nicotinate and nicotinamide metabolism	KEGG PATHWAY	1/778	72/22155	0.924077	1	Metabolism	Metabolism of cofactors and vitamins
2	map05321	Inflammatory bowel disease (IBD)	KEGG PATHWAY	2/778	119/22155	0.924794	1	Human Diseases	Immune disease
2	map04961	Endocrine and other factor-regulated calcium reabsorption	KEGG PATHWAY	2/778	120/22155	0.92695	1	Organismal Systems	Excretory system
1	map00280	Valine, leucine and isoleucine degradation	KEGG PATHWAY	1/778	74/22155	0.929333	1	Metabolism	Amino acid metabolism
2	map03015	mRNA surveillance pathway	KEGG PATHWAY	2/778	123/22155	0.933075	1	Genetic Information Processing	Translation
4	map04070	Phosphatidylinositol signaling system	KEGG PATHWAY	4/778	207/22155	0.935444	1	Environmental Information Processing	Signal transduction
3	map01521	EGFR tyrosine kinase inhibitor resistance	KEGG PATHWAY	3/778	167/22155	0.935711	1	Human Diseases	Drug resistance: antineoplastic
3	map04610	Complement and coagulation cascades	KEGG PATHWAY	3/778	167/22155	0.935711	1	Organismal Systems	Immune system
2	map05330	Allograft rejection	KEGG PATHWAY	2/778	131/22155	0.947117	1	Human Diseases	Immune disease
2	map04929	GnRH secretion	KEGG PATHWAY	2/778	136/22155	0.954417	1	Organismal Systems	Endocrine system
10	map05168	Herpes simplex virus 1 infection	KEGG PATHWAY	10/778	451/22155	0.957391	1	Human Diseases	Infectious disease: viral
2	map04721	Synaptic vesicle cycle	KEGG PATHWAY	2/778	144/22155	0.964132	1	Organismal Systems	Nervous system
4	map04722	Neurotrophin signaling pathway	KEGG PATHWAY	4/778	233/22155	0.965526	1	Organismal Systems	Nervous system
1	map00600	Sphingolipid metabolism	KEGG PATHWAY	1/778	96/22155	0.967912	1	Metabolism	Lipid metabolism
4	map04142	Lysosome	KEGG PATHWAY	4/778	238/22155	0.96955	1	Cellular Processes	Transport and catabolism
2	map05100	Bacterial invasion of epithelial cells	KEGG PATHWAY	2/778	151/22155	0.970972	1	Human Diseases	Infectious disease: bacterial
3	map05017	Spinocerebellar ataxia	KEGG PATHWAY	3/778	200/22155	0.973279	1	Human Diseases	Neurodegenerative disease
3	map03013	RNA transport	KEGG PATHWAY	3/778	238/22155	0.990771	1	Genetic Information Processing	Translation
6	map05169	Epstein-Barr virus infection	KEGG PATHWAY	6/778	374/22155	0.991473	1	Human Diseases	Infectious disease: viral

## Sheet: LLT vs. AHI
Num	Pathway id	Description	Database	Ratio_in_study	Ratio_in_pop	Pvalue	Padjust	First Category	Second Category
33	map04931	Insulin resistance	KEGG PATHWAY	33/1333	221/22155	1.27363e-06	0.000201234	Human Diseases	Endocrine and metabolic disease
19	map00330	Arginine and proline metabolism	KEGG PATHWAY	19/1333	89/22155	1.12922e-06	0.000356833	Metabolism	Amino acid metabolism
14	map00260	Glycine, serine and threonine metabolism	KEGG PATHWAY	14/1333	58/22155	6.33923e-06	0.000500799	Metabolism	Amino acid metabolism
22	map03320	PPAR signaling pathway	KEGG PATHWAY	22/1333	125/22155	5.08864e-06	0.000536003	Organismal Systems	Endocrine system
26	map03010	Ribosome	KEGG PATHWAY	26/1333	174/22155	1.62671e-05	0.00102808	Genetic Information Processing	Translation
10	map00220	Arginine biosynthesis	KEGG PATHWAY	10/1333	38/22155	6.02275e-05	0.00317198	Metabolism	Amino acid metabolism
12	map04964	Proximal tubule bicarbonate reclamation	KEGG PATHWAY	12/1333	57/22155	0.000121139	0.00546857	Organismal Systems	Excretory system
33	map04910	Insulin signaling pathway	KEGG PATHWAY	33/1333	281/22155	0.000187627	0.00741127	Organismal Systems	Endocrine system
12	map00250	Alanine, aspartate and glutamate metabolism	KEGG PATHWAY	12/1333	62/22155	0.000280149	0.00804791	Metabolism	Amino acid metabolism
5	map00471	D-Glutamine and D-glutamate metabolism	KEGG PATHWAY	5/1333	11/22155	0.00026627	0.00841413	Metabolism	Metabolism of other amino acids
18	map00010	Glycolysis / Gluconeogenesis	KEGG PATHWAY	18/1333	118/22155	0.000240222	0.00843446	Metabolism	Carbohydrate metabolism
26	map04922	Glucagon signaling pathway	KEGG PATHWAY	26/1333	220/22155	0.000782063	0.0205943	Organismal Systems	Endocrine system
12	map04975	Fat digestion and absorption	KEGG PATHWAY	12/1333	71/22155	0.00100817	0.0245064	Organismal Systems	Digestive system
24	map04974	Protein digestion and absorption	KEGG PATHWAY	24/1333	202/22155	0.00113343	0.0255831	Organismal Systems	Digestive system
30	map05226	Gastric cancer	KEGG PATHWAY	30/1333	278/22155	0.00143527	0.0302364	Human Diseases	Cancer: specific types
27	map04068	FoxO signaling pathway	KEGG PATHWAY	27/1333	248/22155	0.00212826	0.0395606	Environmental Information Processing	Signal transduction
18	map04920	Adipocytokine signaling pathway	KEGG PATHWAY	18/1333	141/22155	0.00203191	0.0401302	Organismal Systems	Endocrine system
27	map04152	AMPK signaling pathway	KEGG PATHWAY	27/1333	253/22155	0.00282206	0.0495428	Environmental Information Processing	Signal transduction
8	map00591	Linoleic acid metabolism	KEGG PATHWAY	8/1333	44/22155	0.00428367	0.0712443	Metabolism	Lipid metabolism
9	map04977	Vitamin digestion and absorption	KEGG PATHWAY	9/1333	54/22155	0.0046023	0.0727164	Organismal Systems	Digestive system
16	map04612	Antigen processing and presentation	KEGG PATHWAY	16/1333	131/22155	0.00542096	0.0744793	Organismal Systems	Immune system
23	map04979	Cholesterol metabolism	KEGG PATHWAY	23/1333	215/22155	0.00539059	0.0774285	Organismal Systems	Digestive system
9	map00500	Starch and sucrose metabolism	KEGG PATHWAY	9/1333	55/22155	0.00521545	0.07848	Metabolism	Carbohydrate metabolism
16	map05230	Central carbon metabolism in cancer	KEGG PATHWAY	16/1333	134/22155	0.00673546	0.0886835	Human Diseases	Cancer: overview
23	map04066	HIF-1 signaling pathway	KEGG PATHWAY	23/1333	221/22155	0.00747256	0.0944532	Environmental Information Processing	Signal transduction
25	map04915	Estrogen signaling pathway	KEGG PATHWAY	25/1333	250/22155	0.00893129	0.104529	Organismal Systems	Endocrine system
13	map00590	Arachidonic acid metabolism	KEGG PATHWAY	13/1333	103/22155	0.00881678	0.107158	Metabolism	Lipid metabolism
12	map04978	Mineral absorption	KEGG PATHWAY	12/1333	93/22155	0.00978905	0.110476	Organismal Systems	Digestive system
11	map00520	Amino sugar and nucleotide sugar metabolism	KEGG PATHWAY	11/1333	83/22155	0.0107907	0.113662	Metabolism	Carbohydrate metabolism
8	map00512	Mucin type O-glycan biosynthesis	KEGG PATHWAY	8/1333	51/22155	0.0106277	0.115805	Metabolism	Glycan biosynthesis and metabolism
10	map00270	Cysteine and methionine metabolism	KEGG PATHWAY	10/1333	78/22155	0.0182377	0.185906	Metabolism	Amino acid metabolism
9	map00620	Pyruvate metabolism	KEGG PATHWAY	9/1333	68/22155	0.0202184	0.193606	Metabolism	Carbohydrate metabolism
2	map00472	D-Arginine and D-ornithine metabolism	KEGG PATHWAY	2/1333	4/22155	0.0200055	0.197554	Metabolism	Metabolism of other amino acids
17	map00564	Glycerophospholipid metabolism	KEGG PATHWAY	17/1333	166/22155	0.0224607	0.202788	Metabolism	Lipid metabolism
10	map00565	Ether lipid metabolism	KEGG PATHWAY	10/1333	81/22155	0.0231908	0.203563	Metabolism	Lipid metabolism
6	map00120	Primary bile acid biosynthesis	KEGG PATHWAY	6/1333	37/22155	0.0219457	0.203966	Metabolism	Lipid metabolism
18	map05215	Prostate cancer	KEGG PATHWAY	18/1333	188/22155	0.0347852	0.297084	Human Diseases	Cancer: specific types
9	map00514	Other types of O-glycan biosynthesis	KEGG PATHWAY	9/1333	77/22155	0.0411787	0.325312	Metabolism	Glycan biosynthesis and metabolism
5	map00340	Histidine metabolism	KEGG PATHWAY	5/1333	32/22155	0.0406984	0.329762	Metabolism	Amino acid metabolism
4	map00730	Thiamine metabolism	KEGG PATHWAY	4/1333	22/22155	0.040051	0.333056	Metabolism	Metabolism of cofactors and vitamins
8	map00051	Fructose and mannose metabolism	KEGG PATHWAY	8/1333	67/22155	0.0471908	0.338916	Metabolism	Carbohydrate metabolism
7	map00350	Tyrosine metabolism	KEGG PATHWAY	7/1333	56/22155	0.0497887	0.349628	Metabolism	Amino acid metabolism
6	map00410	beta-Alanine metabolism	KEGG PATHWAY	6/1333	44/22155	0.0468481	0.352476	Metabolism	Metabolism of other amino acids
6	map00515	Mannose type O-glycan biosynthesis	KEGG PATHWAY	6/1333	44/22155	0.0468481	0.352476	Metabolism	Glycan biosynthesis and metabolism
7	map01523	Antifolate resistance	KEGG PATHWAY	7/1333	55/22155	0.0458437	0.353332	Human Diseases	Drug resistance: antineoplastic
8	map00140	Steroid hormone biosynthesis	KEGG PATHWAY	8/1333	69/22155	0.0545557	0.374774	Metabolism	Lipid metabolism
10	map04930	Type II diabetes mellitus	KEGG PATHWAY	10/1333	94/22155	0.0559908	0.376449	Human Diseases	Endocrine and metabolic disease
9	map04973	Carbohydrate digestion and absorption	KEGG PATHWAY	9/1333	82/22155	0.0575793	0.379064	Organismal Systems	Digestive system
10	map00561	Glycerolipid metabolism	KEGG PATHWAY	10/1333	98/22155	0.0702664	0.418947	Metabolism	Lipid metabolism
14	map05211	Renal cell carcinoma	KEGG PATHWAY	14/1333	149/22155	0.0652765	0.420967	Human Diseases	Cancer: specific types
37	map05205	Proteoglycans in cancer	KEGG PATHWAY	37/1333	478/22155	0.0700312	0.425574	Human Diseases	Cancer: overview
4	map00670	One carbon pool by folate	KEGG PATHWAY	4/1333	26/22155	0.0678395	0.428746	Metabolism	Metabolism of cofactors and vitamins
4	map04614	Renin-angiotensin system	KEGG PATHWAY	4/1333	26/22155	0.0678395	0.428746	Organismal Systems	Endocrine system
16	map04512	ECM-receptor interaction	KEGG PATHWAY	16/1333	179/22155	0.0736355	0.430904	Environmental Information Processing	Signaling molecules and interaction
12	map03018	RNA degradation	KEGG PATHWAY	12/1333	126/22155	0.0770634	0.442764	Genetic Information Processing	Folding, sorting and degradation
12	map04213	Longevity regulating pathway - multiple species	KEGG PATHWAY	12/1333	128/22155	0.0844238	0.459964	Organismal Systems	Aging
16	map05222	Small cell lung cancer	KEGG PATHWAY	16/1333	182/22155	0.0825561	0.465852	Human Diseases	Cancer: specific types
6	map00630	Glyoxylate and dicarboxylate metabolism	KEGG PATHWAY	6/1333	51/22155	0.0843807	0.467795	Metabolism	Carbohydrate metabolism
4	map00910	Nitrogen metabolism	KEGG PATHWAY	4/1333	29/22155	0.0937435	0.477789	Metabolism	Energy metabolism
6	map00640	Propanoate metabolism	KEGG PATHWAY	6/1333	52/22155	0.0907912	0.478167	Metabolism	Carbohydrate metabolism
21	map04976	Bile secretion	KEGG PATHWAY	21/1333	256/22155	0.0929338	0.481428	Organismal Systems	Digestive system
11	map04137	Mitophagy - animal	KEGG PATHWAY	11/1333	116/22155	0.0899028	0.481513	Cellular Processes	Transport and catabolism
6	map00030	Pentose phosphate pathway	KEGG PATHWAY	6/1333	53/22155	0.0974579	0.488836	Metabolism	Carbohydrate metabolism
11	map01524	Platinum drug resistance	KEGG PATHWAY	11/1333	122/22155	0.117077	0.569176	Human Diseases	Drug resistance: antineoplastic
22	map04932	Non-alcoholic fatty liver disease (NAFLD)	KEGG PATHWAY	22/1333	278/22155	0.11534	0.569489	Human Diseases	Endocrine and metabolic disease
13	map05133	Pertussis	KEGG PATHWAY	13/1333	152/22155	0.127494	0.610428	Human Diseases	Infectious disease: bacterial
11	map04923	Regulation of lipolysis in adipocytes	KEGG PATHWAY	11/1333	128/22155	0.148391	0.625222	Organismal Systems	Endocrine system
24	map04514	Cell adhesion molecules (CAMs)	KEGG PATHWAY	24/1333	317/22155	0.1465	0.625594	Environmental Information Processing	Signaling molecules and interaction
8	map00830	Retinol metabolism	KEGG PATHWAY	8/1333	86/22155	0.145387	0.629346	Metabolism	Metabolism of cofactors and vitamins
50	map04151	PI3K-Akt signaling pathway	KEGG PATHWAY	50/1333	708/22155	0.134646	0.635045	Environmental Information Processing	Signal transduction
18	map05162	Measles	KEGG PATHWAY	18/1333	228/22155	0.145301	0.637708	Human Diseases	Infectious disease: viral
17	map05410	Hypertrophic cardiomyopathy (HCM)	KEGG PATHWAY	17/1333	213/22155	0.143606	0.639148	Human Diseases	Cardiovascular disease
25	map05145	Toxoplasmosis	KEGG PATHWAY	25/1333	331/22155	0.143397	0.647335	Human Diseases	Infectious disease: parasitic
29	map04530	Tight junction	KEGG PATHWAY	29/1333	395/22155	0.155895	0.648195	Cellular Processes	Cellular community - eukaryotes
6	map00052	Galactose metabolism	KEGG PATHWAY	6/1333	59/22155	0.14259	0.653023	Metabolism	Carbohydrate metabolism
12	map04146	Peroxisome	KEGG PATHWAY	12/1333	141/22155	0.142544	0.662408	Cellular Processes	Transport and catabolism
3	map00770	Pantothenate and CoA biosynthesis	KEGG PATHWAY	3/1333	24/22155	0.172737	0.673887	Metabolism	Metabolism of cofactors and vitamins
7	map05216	Thyroid cancer	KEGG PATHWAY	7/1333	76/22155	0.172114	0.67985	Human Diseases	Cancer: specific types
12	map05218	Melanoma	KEGG PATHWAY	12/1333	148/22155	0.18089	0.680492	Human Diseases	Cancer: specific types
15	map04260	Cardiac muscle contraction	KEGG PATHWAY	15/1333	190/22155	0.171712	0.686848	Organismal Systems	Circulatory system
9	map02010	ABC transporters	KEGG PATHWAY	9/1333	105/22155	0.180714	0.688018	Environmental Information Processing	Membrane transport
18	map04933	AGE-RAGE signaling pathway in diabetic complications	KEGG PATHWAY	18/1333	236/22155	0.179634	0.692248	Human Diseases	Endocrine and metabolic disease
19	map04919	Thyroid hormone signaling pathway	KEGG PATHWAY	19/1333	249/22155	0.171337	0.694134	Organismal Systems	Endocrine system
5	map00601	Glycosphingolipid biosynthesis - lacto and neolacto series	KEGG PATHWAY	5/1333	49/22155	0.170381	0.699226	Metabolism	Glycan biosynthesis and metabolism
3	map00360	Phenylalanine metabolism	KEGG PATHWAY	3/1333	25/22155	0.18809	0.699251	Metabolism	Amino acid metabolism
19	map04926	Relaxin signaling pathway	KEGG PATHWAY	19/1333	257/22155	0.207363	0.720074	Organismal Systems	Endocrine system
11	map04929	GnRH secretion	KEGG PATHWAY	11/1333	136/22155	0.196104	0.720569	Organismal Systems	Endocrine system
7	map04960	Aldosterone-regulated sodium reabsorption	KEGG PATHWAY	7/1333	80/22155	0.205462	0.721399	Organismal Systems	Excretory system
5	map04950	Maturity onset diabetes of the young	KEGG PATHWAY	5/1333	52/22155	0.20175	0.732793	Human Diseases	Endocrine and metabolic disease
2	map00072	Synthesis and degradation of ketone bodies	KEGG PATHWAY	2/1333	14/22155	0.204533	0.734459	Metabolism	Lipid metabolism
2	map00920	Sulfur metabolism	KEGG PATHWAY	2/1333	14/22155	0.204533	0.734459	Metabolism	Energy metabolism
19	map05224	Breast cancer	KEGG PATHWAY	19/1333	260/22155	0.221729	0.745388	Human Diseases	Cancer: specific types
15	map04911	Insulin secretion	KEGG PATHWAY	15/1333	200/22155	0.224506	0.746779	Organismal Systems	Endocrine system
1	map00290	Valine, leucine and isoleucine biosynthesis	KEGG PATHWAY	1/1333	4/22155	0.219819	0.746913	Metabolism	Amino acid metabolism
3	map00450	Selenocompound metabolism	KEGG PATHWAY	3/1333	27/22155	0.219745	0.754776	Metabolism	Metabolism of other amino acids
9	map05213	Endometrial cancer	KEGG PATHWAY	9/1333	112/22155	0.232108	0.764024	Human Diseases	Cancer: specific types
13	map05412	Arrhythmogenic right ventricular cardiomyopathy (ARVC)	KEGG PATHWAY	13/1333	172/22155	0.236636	0.770895	Human Diseases	Cardiovascular disease
9	map05134	Legionellosis	KEGG PATHWAY	9/1333	114/22155	0.247696	0.790625	Human Diseases	Infectious disease: bacterial
40	map05165	Human papillomavirus infection	KEGG PATHWAY	40/1333	593/22155	0.247516	0.798112	Human Diseases	Infectious disease: viral
13	map04727	GABAergic synapse	KEGG PATHWAY	13/1333	177/22155	0.268514	0.800476	Organismal Systems	Nervous system
1	map00261	Monobactam biosynthesis	KEGG PATHWAY	1/1333	5/22155	0.266769	0.802847	Metabolism	Biosynthesis of other secondary metabolites
6	map00760	Nicotinate and nicotinamide metabolism	KEGG PATHWAY	6/1333	72/22155	0.264896	0.804875	Metabolism	Metabolism of cofactors and vitamins
17	map00230	Purine metabolism	KEGG PATHWAY	17/1333	236/22155	0.255613	0.807738	Metabolism	Nucleotide metabolism
10	map05221	Acute myeloid leukemia	KEGG PATHWAY	10/1333	131/22155	0.264054	0.810109	Human Diseases	Cancer: specific types
13	map05210	Colorectal cancer	KEGG PATHWAY	13/1333	176/22155	0.262022	0.811754	Human Diseases	Cancer: specific types
23	map04210	Apoptosis	KEGG PATHWAY	23/1333	330/22155	0.261911	0.819445	Cellular Processes	Cell growth and death
12	map04924	Renin secretion	KEGG PATHWAY	12/1333	164/22155	0.283699	0.837841	Organismal Systems	Endocrine system
34	map05206	MicroRNAs in cancer	KEGG PATHWAY	34/1333	513/22155	0.303417	0.856069	Human Diseases	Cancer: overview
18	map04724	Glutamatergic synapse	KEGG PATHWAY	18/1333	260/22155	0.303078	0.862816	Organismal Systems	Nervous system
6	map05219	Bladder cancer	KEGG PATHWAY	6/1333	75/22155	0.296359	0.867126	Human Diseases	Cancer: specific types
3	map00533	Glycosaminoglycan biosynthesis - keratan sulfate	KEGG PATHWAY	3/1333	32/22155	0.302373	0.868634	Metabolism	Glycan biosynthesis and metabolism
20	map04140	Autophagy - animal	KEGG PATHWAY	20/1333	291/22155	0.301249	0.873344	Cellular Processes	Transport and catabolism
67	map05200	Pathways in cancer	KEGG PATHWAY	67/1333	1048/22155	0.318335	0.890212	Human Diseases	Cancer: overview
29	map04510	Focal adhesion	KEGG PATHWAY	29/1333	442/22155	0.341187	0.937523	Cellular Processes	Cellular community - eukaryotes
10	map05220	Chronic myeloid leukemia	KEGG PATHWAY	10/1333	142/22155	0.350572	0.938819	Human Diseases	Cancer: specific types
13	map04211	Longevity regulating pathway	KEGG PATHWAY	13/1333	190/22155	0.356968	0.940014	Organismal Systems	Aging
17	map05418	Fluid shear stress and atherosclerosis	KEGG PATHWAY	17/1333	253/22155	0.354466	0.941272	Human Diseases	Cardiovascular disease
3	map00592	alpha-Linolenic acid metabolism	KEGG PATHWAY	3/1333	36/22155	0.36951	0.941654	Metabolism	Lipid metabolism
7	map04330	Notch signaling pathway	KEGG PATHWAY	7/1333	95/22155	0.346559	0.944075	Environmental Information Processing	Signal transduction
2	map00430	Taurine and hypotaurine metabolism	KEGG PATHWAY	2/1333	20/22155	0.340819	0.944728	Metabolism	Metabolism of other amino acids
20	map04621	NOD-like receptor signaling pathway	KEGG PATHWAY	20/1333	300/22155	0.35021	0.945865	Organismal Systems	Immune system
11	map04012	ErbB signaling pathway	KEGG PATHWAY	11/1333	160/22155	0.368665	0.94714	Environmental Information Processing	Signal transduction
15	map05142	Chagas disease (American trypanosomiasis)	KEGG PATHWAY	15/1333	223/22155	0.365742	0.947332	Human Diseases	Infectious disease: parasitic
10	map04657	IL-17 signaling pathway	KEGG PATHWAY	10/1333	145/22155	0.374974	0.947935	Organismal Systems	Immune system
13	map04668	TNF signaling pathway	KEGG PATHWAY	13/1333	191/22155	0.364	0.950611	Environmental Information Processing	Signal transduction
28	map05132	Salmonella infection	KEGG PATHWAY	28/1333	445/22155	0.430988	0.965902	Human Diseases	Infectious disease: bacterial
1	map00440	Phosphonate and phosphinate metabolism	KEGG PATHWAY	1/1333	9/22155	0.42798	0.966013	Metabolism	Metabolism of other amino acids
5	map00980	Metabolism of xenobiotics by cytochrome P450	KEGG PATHWAY	5/1333	71/22155	0.425785	0.974986	Metabolism	Xenobiotics biodegradation and metabolism
5	map00380	Tryptophan metabolism	KEGG PATHWAY	5/1333	71/22155	0.425785	0.974986	Metabolism	Amino acid metabolism
15	map04713	Circadian entrainment	KEGG PATHWAY	15/1333	237/22155	0.458002	0.977896	Organismal Systems	Environmental adaptation
29	map05016	Huntington disease	KEGG PATHWAY	29/1333	460/22155	0.424585	0.979335	Human Diseases	Neurodegenerative disease
17	map04670	Leukocyte transendothelial migration	KEGG PATHWAY	17/1333	273/22155	0.477708	0.980231	Organismal Systems	Immune system
18	map04728	Dopaminergic synapse	KEGG PATHWAY	18/1333	287/22155	0.462671	0.981235	Organismal Systems	Nervous system
18	map04218	Cellular senescence	KEGG PATHWAY	18/1333	286/22155	0.456666	0.981677	Cellular Processes	Cell growth and death
9	map05031	Amphetamine addiction	KEGG PATHWAY	9/1333	134/22155	0.41639	0.981934	Human Diseases	Substance dependence
24	map05160	Hepatitis C	KEGG PATHWAY	24/1333	384/22155	0.453757	0.982103	Human Diseases	Infectious disease: viral
3	map04966	Collecting duct acid secretion	KEGG PATHWAY	3/1333	41/22155	0.451478	0.983911	Organismal Systems	Excretory system
5	map04216	Ferroptosis	KEGG PATHWAY	5/1333	75/22155	0.473425	0.984226	Cellular Processes	Cell growth and death
4	map00790	Folate biosynthesis	KEGG PATHWAY	4/1333	55/22155	0.423845	0.984817	Metabolism	Metabolism of cofactors and vitamins
9	map04917	Prolactin signaling pathway	KEGG PATHWAY	9/1333	141/22155	0.476878	0.984924	Organismal Systems	Endocrine system
6	map04340	Hedgehog signaling pathway	KEGG PATHWAY	6/1333	86/22155	0.415551	0.987323	Environmental Information Processing	Signal transduction
8	map05223	Non-small cell lung cancer	KEGG PATHWAY	8/1333	124/22155	0.471855	0.987459	Human Diseases	Cancer: specific types
2	map00532	Glycosaminoglycan biosynthesis - chondroitin sulfate / dermatan sulfate	KEGG PATHWAY	2/1333	26/22155	0.469299	0.988657	Metabolism	Glycan biosynthesis and metabolism
11	map01521	EGFR tyrosine kinase inhibitor resistance	KEGG PATHWAY	11/1333	167/22155	0.423094	0.990353	Human Diseases	Drug resistance: antineoplastic
5	map04710	Circadian rhythm	KEGG PATHWAY	5/1333	70/22155	0.41373	0.990444	Organismal Systems	Environmental adaptation
15	map04726	Serotonergic synapse	KEGG PATHWAY	15/1333	236/22155	0.451401	0.990575	Organismal Systems	Nervous system
5	map05332	Graft-versus-host disease	KEGG PATHWAY	5/1333	73/22155	0.44974	0.993831	Human Diseases	Immune disease
20	map05164	Influenza A	KEGG PATHWAY	20/1333	311/22155	0.412075	0.994013	Human Diseases	Infectious disease: viral
18	map04141	Protein processing in endoplasmic reticulum	KEGG PATHWAY	18/1333	276/22155	0.396604	0.994658	Genetic Information Processing	Folding, sorting and degradation
26	map04022	cGMP-PKG signaling pathway	KEGG PATHWAY	26/1333	408/22155	0.409649	0.995761	Environmental Information Processing	Signal transduction
13	map04520	Adherens junction	KEGG PATHWAY	13/1333	197/22155	0.40654	0.995864	Cellular Processes	Cellular community - eukaryotes
10	map04061	Viral protein interaction with cytokine and cytokine receptor	KEGG PATHWAY	10/1333	154/22155	0.448711	0.998541	Environmental Information Processing	Signaling molecules and interaction
5	map00071	Fatty acid degradation	KEGG PATHWAY	5/1333	69/22155	0.401636	0.999347	Metabolism	Lipid metabolism
5	map00982	Drug metabolism - cytochrome P450	KEGG PATHWAY	5/1333	69/22155	0.401636	0.999347	Metabolism	Xenobiotics biodegradation and metabolism
25	map04080	Neuroactive ligand-receptor interaction	KEGG PATHWAY	25/1333	748/22155	0.999732	0.999732	Environmental Information Processing	Signaling molecules and interaction
23	map04060	Cytokine-cytokine receptor interaction	KEGG PATHWAY	23/1333	375/22155	0.493022	1	Environmental Information Processing	Signaling molecules and interaction
13	map04659	Th17 cell differentiation	KEGG PATHWAY	13/1333	210/22155	0.498806	1	Organismal Systems	Immune system
19	map04145	Phagosome	KEGG PATHWAY	19/1333	310/22155	0.500793	1	Cellular Processes	Transport and catabolism
9	map04730	Long-term depression	KEGG PATHWAY	9/1333	144/22155	0.502412	1	Organismal Systems	Nervous system
28	map04810	Regulation of actin cytoskeleton	KEGG PATHWAY	28/1333	461/22155	0.507573	1	Cellular Processes	Cell motility
8	map00310	Lysine degradation	KEGG PATHWAY	8/1333	128/22155	0.508055	1	Metabolism	Amino acid metabolism
13	map05231	Choline metabolism in cancer	KEGG PATHWAY	13/1333	212/22155	0.51278	1	Human Diseases	Cancer: overview
6	map04940	Type I diabetes mellitus	KEGG PATHWAY	6/1333	96/22155	0.521984	1	Human Diseases	Endocrine and metabolic disease
1	map00400	Phenylalanine, tyrosine and tryptophan biosynthesis	KEGG PATHWAY	1/1333	12/22155	0.525184	1	Metabolism	Amino acid metabolism
3	map00040	Pentose and glucuronate interconversions	KEGG PATHWAY	3/1333	46/22155	0.528726	1	Metabolism	Carbohydrate metabolism
13	map04913	Ovarian steroidogenesis	KEGG PATHWAY	13/1333	215/22155	0.533539	1	Organismal Systems	Endocrine system
11	map04640	Hematopoietic cell lineage	KEGG PATHWAY	11/1333	182/22155	0.538181	1	Organismal Systems	Immune system
5	map05144	Malaria	KEGG PATHWAY	5/1333	81/22155	0.542202	1	Human Diseases	Infectious disease: parasitic
12	map05017	Spinocerebellar ataxia	KEGG PATHWAY	12/1333	200/22155	0.54641	1	Human Diseases	Neurodegenerative disease
34	map05010	Alzheimer disease	KEGG PATHWAY	34/1333	571/22155	0.550957	1	Human Diseases	Neurodegenerative disease
12	map04660	T cell receptor signaling pathway	KEGG PATHWAY	12/1333	202/22155	0.56051	1	Organismal Systems	Immune system
3	map04136	Autophagy - other	KEGG PATHWAY	3/1333	49/22155	0.572048	1	Cellular Processes	Transport and catabolism
17	map05225	Hepatocellular carcinoma	KEGG PATHWAY	17/1333	289/22155	0.574079	1	Human Diseases	Cancer: specific types
24	map05166	Human T-cell leukemia virus 1 infection	KEGG PATHWAY	24/1333	409/22155	0.580897	1	Human Diseases	Infectious disease: viral
9	map05212	Pancreatic cancer	KEGG PATHWAY	9/1333	154/22155	0.584391	1	Human Diseases	Cancer: specific types
34	map04010	MAPK signaling pathway	KEGG PATHWAY	34/1333	579/22155	0.584427	1	Environmental Information Processing	Signal transduction
3	map00020	Citrate cycle (TCA cycle)	KEGG PATHWAY	3/1333	50/22155	0.585927	1	Metabolism	Carbohydrate metabolism
11	map05140	Leishmaniasis	KEGG PATHWAY	11/1333	189/22155	0.589223	1	Human Diseases	Infectious disease: parasitic
18	map05135	Yersinia infection	KEGG PATHWAY	18/1333	309/22155	0.591123	1	Human Diseases	Infectious disease: bacterial
16	map05161	Hepatitis B	KEGG PATHWAY	16/1333	275/22155	0.591857	1	Human Diseases	Infectious disease: viral
5	map05204	Chemical carcinogenesis	KEGG PATHWAY	5/1333	87/22155	0.606456	1	Human Diseases	Cancer: overview
13	map05323	Rheumatoid arthritis	KEGG PATHWAY	13/1333	227/22155	0.613283	1	Human Diseases	Immune disease
17	map04150	mTOR signaling pathway	KEGG PATHWAY	17/1333	296/22155	0.614123	1	Environmental Information Processing	Signal transduction
15	map04935	Growth hormone synthesis, secretion and action	KEGG PATHWAY	15/1333	263/22155	0.62236	1	Organismal Systems	Endocrine system
32	map04144	Endocytosis	KEGG PATHWAY	32/1333	555/22155	0.625371	1	Cellular Processes	Transport and catabolism
29	map05130	Pathogenic Escherichia coli infection	KEGG PATHWAY	29/1333	504/22155	0.626253	1	Human Diseases	Infectious disease: bacterial
16	map05414	Dilated cardiomyopathy (DCM)	KEGG PATHWAY	16/1333	282/22155	0.632292	1	Human Diseases	Cardiovascular disease
24	map04360	Axon guidance	KEGG PATHWAY	24/1333	420/22155	0.633439	1	Organismal Systems	Development and regeneration
13	map04625	C-type lectin receptor signaling pathway	KEGG PATHWAY	13/1333	231/22155	0.638394	1	Organismal Systems	Immune system
3	map00062	Fatty acid elongation	KEGG PATHWAY	3/1333	54/22155	0.638484	1	Metabolism	Lipid metabolism
10	map01522	Endocrine resistance	KEGG PATHWAY	10/1333	179/22155	0.641044	1	Human Diseases	Drug resistance: antineoplastic
14	map04550	Signaling pathways regulating pluripotency of stem cells	KEGG PATHWAY	14/1333	249/22155	0.642019	1	Cellular Processes	Cellular community - eukaryotes
8	map04721	Synaptic vesicle cycle	KEGG PATHWAY	8/1333	144/22155	0.642508	1	Organismal Systems	Nervous system
28	map04015	Rap1 signaling pathway	KEGG PATHWAY	28/1333	492/22155	0.648092	1	Environmental Information Processing	Signal transduction
25	map04014	Ras signaling pathway	KEGG PATHWAY	25/1333	441/22155	0.650722	1	Environmental Information Processing	Signal transduction
4	map00280	Valine, leucine and isoleucine degradation	KEGG PATHWAY	4/1333	74/22155	0.657748	1	Metabolism	Amino acid metabolism
19	map04261	Adrenergic signaling in cardiomyocytes	KEGG PATHWAY	19/1333	340/22155	0.663889	1	Organismal Systems	Circulatory system
3	map04744	Phototransduction	KEGG PATHWAY	3/1333	57/22155	0.674715	1	Organismal Systems	Sensory system
2	map00061	Fatty acid biosynthesis	KEGG PATHWAY	2/1333	38/22155	0.67549	1	Metabolism	Lipid metabolism
5	map00600	Sphingolipid metabolism	KEGG PATHWAY	5/1333	96/22155	0.692332	1	Metabolism	Lipid metabolism
21	map05170	Human immunodeficiency virus 1 infection	KEGG PATHWAY	21/1333	381/22155	0.692876	1	Human Diseases	Infectious disease: viral
8	map05100	Bacterial invasion of epithelial cells	KEGG PATHWAY	8/1333	151/22155	0.694258	1	Human Diseases	Infectious disease: bacterial
22	map05202	Transcriptional misregulation in cancer	KEGG PATHWAY	22/1333	399/22155	0.695184	1	Human Diseases	Cancer: overview
10	map05150	Staphylococcus aureus infection	KEGG PATHWAY	10/1333	188/22155	0.700664	1	Human Diseases	Infectious disease: bacterial
11	map04380	Osteoclast differentiation	KEGG PATHWAY	11/1333	206/22155	0.701091	1	Organismal Systems	Development and regeneration
28	map05131	Shigellosis	KEGG PATHWAY	28/1333	506/22155	0.70482	1	Human Diseases	Infectious disease: bacterial
5	map00240	Pyrimidine metabolism	KEGG PATHWAY	5/1333	98/22155	0.709561	1	Metabolism	Nucleotide metabolism
15	map04371	Apelin signaling pathway	KEGG PATHWAY	15/1333	279/22155	0.710451	1	Environmental Information Processing	Signal transduction
15	map04390	Hippo signaling pathway	KEGG PATHWAY	15/1333	279/22155	0.710451	1	Environmental Information Processing	Signal transduction
5	map05030	Cocaine addiction	KEGG PATHWAY	5/1333	99/22155	0.717917	1	Human Diseases	Substance dependence
13	map05146	Amoebiasis	KEGG PATHWAY	13/1333	245/22155	0.719129	1	Human Diseases	Infectious disease: parasitic
11	map04350	TGF-beta signaling pathway	KEGG PATHWAY	11/1333	210/22155	0.72446	1	Environmental Information Processing	Signal transduction
10	map05416	Viral myocarditis	KEGG PATHWAY	10/1333	192/22155	0.72507	1	Human Diseases	Cardiovascular disease
6	map05321	Inflammatory bowel disease (IBD)	KEGG PATHWAY	6/1333	119/22155	0.728115	1	Human Diseases	Immune disease
8	map04620	Toll-like receptor signaling pathway	KEGG PATHWAY	8/1333	156/22155	0.728157	1	Organismal Systems	Immune system
12	map04972	Pancreatic secretion	KEGG PATHWAY	12/1333	229/22155	0.729719	1	Organismal Systems	Digestive system
15	map04217	Necroptosis	KEGG PATHWAY	15/1333	283/22155	0.730389	1	Cellular Processes	Cell growth and death
8	map00562	Inositol phosphate metabolism	KEGG PATHWAY	8/1333	157/22155	0.734621	1	Metabolism	Carbohydrate metabolism
20	map05169	Epstein-Barr virus infection	KEGG PATHWAY	20/1333	374/22155	0.739117	1	Human Diseases	Infectious disease: viral
17	map04925	Aldosterone synthesis and secretion	KEGG PATHWAY	17/1333	321/22155	0.740922	1	Organismal Systems	Endocrine system
9	map05235	PD-L1 expression and PD-1 checkpoint pathway in cancer	KEGG PATHWAY	9/1333	177/22155	0.744443	1	Human Diseases	Cancer: overview
14	map04630	Jak-STAT signaling pathway	KEGG PATHWAY	14/1333	269/22155	0.749581	1	Environmental Information Processing	Signal transduction
2	map04392	Hippo signaling pathway - multiple species	KEGG PATHWAY	2/1333	45/22155	0.76251	1	Environmental Information Processing	Signal transduction
6	map04370	VEGF signaling pathway	KEGG PATHWAY	6/1333	125/22155	0.770082	1	Environmental Information Processing	Signal transduction
16	map04611	Platelet activation	KEGG PATHWAY	16/1333	310/22155	0.771436	1	Organismal Systems	Immune system
13	map04725	Cholinergic synapse	KEGG PATHWAY	13/1333	257/22155	0.778537	1	Organismal Systems	Nervous system
2	map01040	Biosynthesis of unsaturated fatty acids	KEGG PATHWAY	2/1333	47/22155	0.783345	1	Metabolism	Lipid metabolism
17	map05034	Alcoholism	KEGG PATHWAY	17/1333	333/22155	0.791192	1	Human Diseases	Substance dependence
9	map00190	Oxidative phosphorylation	KEGG PATHWAY	9/1333	186/22155	0.793975	1	Metabolism	Energy metabolism
10	map04750	Inflammatory mediator regulation of TRP channels	KEGG PATHWAY	10/1333	207/22155	0.804596	1	Organismal Systems	Sensory system
4	map05110	Vibrio cholerae infection	KEGG PATHWAY	4/1333	91/22155	0.804792	1	Human Diseases	Infectious disease: bacterial
7	map05214	Glioma	KEGG PATHWAY	7/1333	150/22155	0.80485	1	Human Diseases	Cancer: specific types
8	map04658	Th1 and Th2 cell differentiation	KEGG PATHWAY	8/1333	171/22155	0.814058	1	Organismal Systems	Immune system
1	map00100	Steroid biosynthesis	KEGG PATHWAY	1/1333	28/22155	0.82423	1	Metabolism	Lipid metabolism
1	map03060	Protein export	KEGG PATHWAY	1/1333	28/22155	0.82423	1	Genetic Information Processing	Folding, sorting and degradation
19	map04714	Thermogenesis	KEGG PATHWAY	19/1333	379/22155	0.825069	1	Organismal Systems	Environmental adaptation
3	map04623	Cytosolic DNA-sensing pathway	KEGG PATHWAY	3/1333	74/22155	0.830152	1	Organismal Systems	Immune system
11	map04722	Neurotrophin signaling pathway	KEGG PATHWAY	11/1333	233/22155	0.835123	1	Organismal Systems	Nervous system
8	map05032	Morphine addiction	KEGG PATHWAY	8/1333	177/22155	0.841968	1	Human Diseases	Substance dependence
1	map00563	Glycosylphosphatidylinositol (GPI)-anchor biosynthesis	KEGG PATHWAY	1/1333	30/22155	0.844771	1	Metabolism	Glycan biosynthesis and metabolism
5	map00983	Drug metabolism - other enzymes	KEGG PATHWAY	5/1333	118/22155	0.844942	1	Metabolism	Xenobiotics biodegradation and metabolism
25	map04024	cAMP signaling pathway	KEGG PATHWAY	25/1333	496/22155	0.846757	1	Environmental Information Processing	Signal transduction
2	map03440	Homologous recombination	KEGG PATHWAY	2/1333	55/22155	0.851394	1	Genetic Information Processing	Replication and repair
4	map04622	RIG-I-like receptor signaling pathway	KEGG PATHWAY	4/1333	100/22155	0.85905	1	Organismal Systems	Immune system
8	map03040	Spliceosome	KEGG PATHWAY	8/1333	183/22155	0.866455	1	Genetic Information Processing	Transcription
2	map03030	DNA replication	KEGG PATHWAY	2/1333	59/22155	0.877549	1	Genetic Information Processing	Replication and repair
1	map00603	Glycosphingolipid biosynthesis - globo and isoglobo series	KEGG PATHWAY	1/1333	34/22155	0.878935	1	Metabolism	Glycan biosynthesis and metabolism
1	map00511	Other glycan degradation	KEGG PATHWAY	1/1333	34/22155	0.878935	1	Metabolism	Glycan biosynthesis and metabolism
9	map04916	Melanogenesis	KEGG PATHWAY	9/1333	207/22155	0.881344	1	Organismal Systems	Endocrine system
7	map04610	Complement and coagulation cascades	KEGG PATHWAY	7/1333	167/22155	0.881436	1	Organismal Systems	Immune system
1	map00531	Glycosaminoglycan degradation	KEGG PATHWAY	1/1333	35/22155	0.88623	1	Metabolism	Glycan biosynthesis and metabolism
11	map04928	Parathyroid hormone synthesis, secretion and action	KEGG PATHWAY	11/1333	248/22155	0.886532	1	Organismal Systems	Endocrine system
5	map04115	p53 signaling pathway	KEGG PATHWAY	5/1333	128/22155	0.890126	1	Cellular Processes	Cell growth and death
17	map04072	Phospholipase D signaling pathway	KEGG PATHWAY	17/1333	365/22155	0.890753	1	Environmental Information Processing	Signal transduction
4	map04215	Apoptosis - multiple species	KEGG PATHWAY	4/1333	107/22155	0.891835	1	Cellular Processes	Cell growth and death
8	map04540	Gap junction	KEGG PATHWAY	8/1333	192/22155	0.897309	1	Cellular Processes	Cellular community - eukaryotes
13	map04071	Sphingolipid signaling pathway	KEGG PATHWAY	13/1333	291/22155	0.897513	1	Environmental Information Processing	Signal transduction
2	map03410	Base excision repair	KEGG PATHWAY	2/1333	63/22155	0.899395	1	Genetic Information Processing	Replication and repair
1	map03430	Mismatch repair	KEGG PATHWAY	1/1333	37/22155	0.899529	1	Genetic Information Processing	Replication and repair
5	map05330	Allograft rejection	KEGG PATHWAY	5/1333	131/22155	0.901258	1	Human Diseases	Immune disease
4	map05217	Basal cell carcinoma	KEGG PATHWAY	4/1333	110/22155	0.903707	1	Human Diseases	Cancer: specific types
4	map00650	Butanoate metabolism	KEGG PATHWAY	4/1333	111/22155	0.9074	1	Metabolism	Carbohydrate metabolism
22	map05163	Human cytomegalovirus infection	KEGG PATHWAY	22/1333	468/22155	0.908516	1	Human Diseases	Infectious disease: viral
18	map04934	Cushing syndrome	KEGG PATHWAY	18/1333	393/22155	0.910252	1	Human Diseases	Endocrine and metabolic disease
9	map04110	Cell cycle	KEGG PATHWAY	9/1333	217/22155	0.910754	1	Cellular Processes	Cell growth and death
1	map00604	Glycosphingolipid biosynthesis - ganglio series	KEGG PATHWAY	1/1333	39/22155	0.911275	1	Metabolism	Glycan biosynthesis and metabolism
3	map04962	Vasopressin-regulated water reabsorption	KEGG PATHWAY	3/1333	90/22155	0.913422	1	Organismal Systems	Excretory system
5	map05120	Epithelial cell signaling in Helicobacter pylori infection	KEGG PATHWAY	5/1333	136/22155	0.917637	1	Human Diseases	Infectious disease: bacterial
17	map04062	Chemokine signaling pathway	KEGG PATHWAY	17/1333	381/22155	0.923856	1	Organismal Systems	Immune system
4	map05143	African trypanosomiasis	KEGG PATHWAY	4/1333	116/22155	0.924039	1	Human Diseases	Infectious disease: parasitic
5	map04672	Intestinal immune network for IgA production	KEGG PATHWAY	5/1333	140/22155	0.928965	1	Organismal Systems	Immune system
2	map03050	Proteasome	KEGG PATHWAY	2/1333	70/22155	0.929112	1	Genetic Information Processing	Folding, sorting and degradation
3	map00480	Glutathione metabolism	KEGG PATHWAY	3/1333	96/22155	0.933561	1	Metabolism	Metabolism of other amino acids
4	map04961	Endocrine and other factor-regulated calcium reabsorption	KEGG PATHWAY	4/1333	120/22155	0.93536	1	Organismal Systems	Excretory system
3	map04742	Taste transduction	KEGG PATHWAY	3/1333	97/22155	0.936464	1	Organismal Systems	Sensory system
3	map03008	Ribosome biogenesis in eukaryotes	KEGG PATHWAY	3/1333	97/22155	0.936464	1	Genetic Information Processing	Translation
10	map04927	Cortisol synthesis and secretion	KEGG PATHWAY	10/1333	249/22155	0.936509	1	Organismal Systems	Endocrine system
4	map03015	mRNA surveillance pathway	KEGG PATHWAY	4/1333	123/22155	0.942821	1	Genetic Information Processing	Translation
12	map04310	Wnt signaling pathway	KEGG PATHWAY	12/1333	299/22155	0.951149	1	Environmental Information Processing	Signal transduction
5	map04918	Thyroid hormone synthesis	KEGG PATHWAY	5/1333	150/22155	0.951436	1	Organismal Systems	Endocrine system
2	map05033	Nicotine addiction	KEGG PATHWAY	2/1333	78/22155	0.952881	1	Human Diseases	Substance dependence
3	map05310	Asthma	KEGG PATHWAY	3/1333	106/22155	0.957782	1	Human Diseases	Immune disease
11	map04270	Vascular smooth muscle contraction	KEGG PATHWAY	11/1333	284/22155	0.958518	1	Organismal Systems	Circulatory system
7	map04912	GnRH signaling pathway	KEGG PATHWAY	7/1333	200/22155	0.960193	1	Organismal Systems	Endocrine system
6	map04970	Salivary secretion	KEGG PATHWAY	6/1333	178/22155	0.960482	1	Organismal Systems	Digestive system
5	map04720	Long-term potentiation	KEGG PATHWAY	5/1333	156/22155	0.9616	1	Organismal Systems	Nervous system
11	map05322	Systemic lupus erythematosus	KEGG PATHWAY	11/1333	287/22155	0.962095	1	Human Diseases	Immune disease
2	map03460	Fanconi anemia pathway	KEGG PATHWAY	2/1333	83/22155	0.963638	1	Genetic Information Processing	Replication and repair
19	map05168	Herpes simplex virus 1 infection	KEGG PATHWAY	19/1333	451/22155	0.963684	1	Human Diseases	Infectious disease: viral
15	map04921	Oxytocin signaling pathway	KEGG PATHWAY	15/1333	374/22155	0.966745	1	Organismal Systems	Endocrine system
4	map05320	Autoimmune thyroid disease	KEGG PATHWAY	4/1333	136/22155	0.966885	1	Human Diseases	Immune disease
6	map04664	Fc epsilon RI signaling pathway	KEGG PATHWAY	6/1333	184/22155	0.968445	1	Organismal Systems	Immune system
5	map04914	Progesterone-mediated oocyte maturation	KEGG PATHWAY	5/1333	161/22155	0.968536	1	Organismal Systems	Endocrine system
7	map04662	B cell receptor signaling pathway	KEGG PATHWAY	7/1333	208/22155	0.970082	1	Organismal Systems	Immune system
1	map05020	Prion diseases	KEGG PATHWAY	1/1333	57/22155	0.971034	1	Human Diseases	Neurodegenerative disease
10	map04723	Retrograde endocannabinoid signaling	KEGG PATHWAY	10/1333	278/22155	0.974144	1	Organismal Systems	Nervous system
9	map04666	Fc gamma R-mediated phagocytosis	KEGG PATHWAY	9/1333	257/22155	0.974722	1	Organismal Systems	Immune system
8	map04142	Lysosome	KEGG PATHWAY	8/1333	238/22155	0.97726	1	Cellular Processes	Transport and catabolism
15	map05203	Viral carcinogenesis	KEGG PATHWAY	15/1333	390/22155	0.978766	1	Human Diseases	Cancer: overview
12	map05167	Kaposi sarcoma-associated herpesvirus infection	KEGG PATHWAY	12/1333	330/22155	0.98066	1	Human Diseases	Infectious disease: viral
3	map05014	Amyotrophic lateral sclerosis (ALS)	KEGG PATHWAY	3/1333	123/22155	0.981035	1	Human Diseases	Neurodegenerative disease
1	map04130	SNARE interactions in vesicular transport	KEGG PATHWAY	1/1333	65/22155	0.982393	1	Genetic Information Processing	Folding, sorting and degradation
1	map03420	Nucleotide excision repair	KEGG PATHWAY	1/1333	66/22155	0.983456	1	Genetic Information Processing	Replication and repair
1	map00513	Various types of N-glycan biosynthesis	KEGG PATHWAY	1/1333	67/22155	0.984454	1	Metabolism	Glycan biosynthesis and metabolism
8	map05012	Parkinson disease	KEGG PATHWAY	8/1333	250/22155	0.985237	1	Human Diseases	Neurodegenerative disease
2	map05340	Primary immunodeficiency	KEGG PATHWAY	2/1333	109/22155	0.990901	1	Human Diseases	Immune disease
18	map04020	Calcium signaling pathway	KEGG PATHWAY	18/1333	487/22155	0.992133	1	Environmental Information Processing	Signal transduction
4	map04971	Gastric acid secretion	KEGG PATHWAY	4/1333	170/22155	0.992769	1	Organismal Systems	Digestive system
12	map05152	Tuberculosis	KEGG PATHWAY	12/1333	362/22155	0.993191	1	Human Diseases	Infectious disease: bacterial
6	map04650	Natural killer cell mediated cytotoxicity	KEGG PATHWAY	6/1333	223/22155	0.993352	1	Organismal Systems	Immune system
4	map04740	Olfactory transduction	KEGG PATHWAY	4/1333	173/22155	0.993712	1	Organismal Systems	Sensory system
5	map04070	Phosphatidylinositol signaling system	KEGG PATHWAY	5/1333	207/22155	0.995563	1	Environmental Information Processing	Signal transduction
7	map04120	Ubiquitin mediated proteolysis	KEGG PATHWAY	7/1333	259/22155	0.995842	1	Genetic Information Processing	Folding, sorting and degradation
6	map03013	RNA transport	KEGG PATHWAY	6/1333	238/22155	0.996481	1	Genetic Information Processing	Translation
6	map04064	NF-kappa B signaling pathway	KEGG PATHWAY	6/1333	244/22155	0.997286	1	Environmental Information Processing	Signal transduction
4	map04114	Oocyte meiosis	KEGG PATHWAY	4/1333	223/22155	0.999443	1	Cellular Processes	Cell growth and death
