# Supplementary material for: The impact of Lactococcus lactis KUST48 on the transcription profile of Aeromonas hydrophila-infected zebrafish spleen
Source: Microbiol Spectr. 2024 Mar 5;12(4):e03927-23. doi: 10.1128/spectrum.03927-23 (PMC10986548; doi:10.1128/spectrum.03927-23)
Supplement: Table S4 — qRT-PCR primer sequences. [file spectrum.03927-23-s0005.xls]

## Sheet: Sheet1
Table S4: Real-time fluorescent quantitative PCR primers.
Gene name	Sequence (5’- 3’)	Size
rnasel2	F: TGTTAACGCTGTTTGTGGCA	133
	R: ACCACGGTATTGACAATGCG
FO393424.1	F: TGTTTACGCTCCACTTCCCA	125
	R: TCGCACGATTCACATTCACC
lingo4b	F: CTGTGGTGCCTGAACTTGTC	137
	R: CGTTTGGCATTGGTGGGTAA
srsf3a	F: CGTATGGGTGGCCAGAAATC	109
	R: ACAACCGCACAGTGTTCTTC
zgc:153704	F: GGAGACCTGGACATGGCATA	125
	R: TCAGTTCCAGAGCGTTCAGT
amd1	F: CCAAATGTCGCAGCGTTTTC	116
	R: ACTCTTGGCGTAACTGGTGA
fastk	F: CCAGCAACAAGAGCCTTGAG	131
	R: AGCCATGGTGTAAGGTGTGA
arvcfb	F: CTGAAAATGCCCGCTCTCTC	104
	R: AACATGGGAAGCAGCTTTGG
vezf1b	F: TTCGGGACAGTTACCACCTC	113
	R: AGTGGAAATGAGAGGCACCA
vwa8	F: AGATGTCACACCACCGATGT	116
	R: TCCACACAGTGTAAGGGGAC
rpl13	F: GAGTGAACAACCATGGCTCC	110
	R: ATCTTTCTGGCAGGCTGGTT
